# Supplementary material for: Temperature-induced microstructural changes in shells of laboratory-grown Arctica islandica (Bivalvia)
Source: PLoS One. 2021 Feb 26;16(2):e0247968. doi: 10.1371/journal.pone.0247968 (PMC7909638; doi:10.1371/journal.pone.0247968)
Supplement: S1 Dataset — (XLSX) [file pone.0247968.s001.xlsx]

## Sheet: mol per mol Ca
Statistic	Sample	Measurement	Mn55 (mol/mol)
mean	BCR-2G	0	0.0223535
mean	BCR-2G	1	0.0225589
mean	BCR-2G	2	0.0226689
mean	BCR-2G	3	0.0218598
mean	BCR-2G	4	0.0217571
mean	BCR-2G	5	0.0219488
mean	BCR-2G	6	0.0219751
mean	BCR-2G	7	0.0218618
mean	BCR-2G	8	0.0220196
mean	BCR-2G	9	0.0216921
mean	BCR-2G	10	0.0221196
mean	BCR-2G	11	0.0221544
mean	BCR-2G	12	0.0216897
mean	BCR-2G	13	0.0219671
mean	BCR-2G	14	0.0219974
mean	BCR-2G	15	0.0223005
mean	BCR-2G	16	0.0227183
mean	BCR-2G	17	0.0220568
mean	BCR-2G	18	0.0220533
mean	BCR-2G	19	0.0224496
mean	BCR-2G	20	0.0223156
mean	BCR-2G	21	0.0217162
mean	BCR-2G	22	0.0219714
mean	BCR-2G	23	0.0219194
mean	BCR-2G	24	0.0221085
mean	BCR-2G	25	0.0223718
mean	BCR-2G	26	0.0223939
std	BCR-2G	0	0.00126495
std	BCR-2G	1	0.00116858
std	BCR-2G	2	0.00145146
std	BCR-2G	3	0.0014925
std	BCR-2G	4	0.00144963
std	BCR-2G	5	0.00151084
std	BCR-2G	6	0.00183942
std	BCR-2G	7	0.00129687
std	BCR-2G	8	0.00123095
std	BCR-2G	9	0.00107931
std	BCR-2G	10	0.00139909
std	BCR-2G	11	0.00142761
std	BCR-2G	12	0.00132366
std	BCR-2G	13	0.00137282
std	BCR-2G	14	0.00144492
std	BCR-2G	15	0.00160649
std	BCR-2G	16	0.00159447
std	BCR-2G	17	0.00123167
std	BCR-2G	18	0.0016955
std	BCR-2G	19	0.00160076
std	BCR-2G	20	0.0015563
std	BCR-2G	21	0.00151963
std	BCR-2G	22	0.00125751
std	BCR-2G	23	0.00137101
std	BCR-2G	24	0.00139737
std	BCR-2G	25	0.00166854
std	BCR-2G	26	0.00133274
mean	JcT-1	0	2.38354e-07
mean	JcT-1	1	1.61284e-07
mean	JcT-1	2	4.39105e-06
mean	JcT-1	3	-1.92213e-07
mean	JcT-1	4	1.0497e-06
mean	JcT-1	5	1.29046e-06
mean	JcT-1	6	1.88368e-07
mean	JcT-1	7	3.17823e-07
mean	JcT-1	8	3.88553e-07
mean	JcT-1	9	5.98228e-07
mean	JcT-1	10	5.31028e-07
mean	JcT-1	11	1.67137e-07
mean	JcT-1	12	3.94625e-07
mean	JcT-1	13	3.90465e-07
mean	JcT-1	14	3.82778e-07
mean	JcT-1	15	9.78976e-08
mean	JcT-1	16	2.51639e-07
mean	JcT-1	17	5.47907e-07
mean	JcT-1	18	5.08533e-07
mean	JcT-1	19	4.20381e-07
mean	JcT-1	20	3.97098e-07
mean	JcT-1	21	2.38575e-07
mean	JcT-1	22	1.89297e-07
mean	JcT-1	23	4.77496e-07
mean	JcT-1	24	3.42102e-07
mean	JcT-1	25	4.17635e-07
mean	JcT-1	26	3.3018e-08
std	JcT-1	0	7.23552e-07
std	JcT-1	1	7.58497e-07
std	JcT-1	2	4.74167e-06
std	JcT-1	3	8.11577e-07
std	JcT-1	4	4.12921e-06
std	JcT-1	5	4.59517e-06
std	JcT-1	6	5.88685e-07
std	JcT-1	7	8.02721e-07
std	JcT-1	8	6.17058e-07
std	JcT-1	9	8.53282e-07
std	JcT-1	10	7.18349e-07
std	JcT-1	11	7.47423e-07
std	JcT-1	12	7.24011e-07
std	JcT-1	13	7.42883e-07
std	JcT-1	14	6.04225e-07
std	JcT-1	15	7.81205e-07
std	JcT-1	16	7.49901e-07
std	JcT-1	17	8.23409e-07
std	JcT-1	18	7.91308e-07
std	JcT-1	19	1.01749e-06
std	JcT-1	20	8.89186e-07
std	JcT-1	21	8.52049e-07
std	JcT-1	22	7.18789e-07
std	JcT-1	23	8.16968e-07
std	JcT-1	24	7.30074e-07
std	JcT-1	25	7.66112e-07
std	JcT-1	26	7.62015e-07
mean	MACS-3	0	0.00104407
mean	MACS-3	1	0.000985649
mean	MACS-3	2	0.00101103
mean	MACS-3	3	0.00103602
mean	MACS-3	4	0.000987354
mean	MACS-3	5	0.000987273
mean	MACS-3	6	0.00101623
mean	MACS-3	7	0.000994428
mean	MACS-3	8	0.000982699
mean	MACS-3	9	0.00101013
mean	MACS-3	10	0.000996846
mean	MACS-3	11	0.000999165
mean	MACS-3	12	0.00097004
mean	MACS-3	13	0.00100294
mean	MACS-3	14	0.00099452
mean	MACS-3	15	0.00102219
mean	MACS-3	16	0.00101497
mean	MACS-3	17	0.00102931
mean	MACS-3	18	0.00100797
mean	MACS-3	19	0.000990723
mean	MACS-3	20	0.00100973
mean	MACS-3	21	0.00101756
mean	MACS-3	22	0.0010018
mean	MACS-3	23	0.0010077
mean	MACS-3	24	0.00101959
mean	MACS-3	25	0.000990637
mean	MACS-3	26	0.00101133
std	MACS-3	0	5.20317e-05
std	MACS-3	1	5.4234e-05
std	MACS-3	2	4.83296e-05
std	MACS-3	3	8.43973e-05
std	MACS-3	4	6.05589e-05
std	MACS-3	5	5.79077e-05
std	MACS-3	6	6.58069e-05
std	MACS-3	7	5.29838e-05
std	MACS-3	8	5.95688e-05
std	MACS-3	9	5.97969e-05
std	MACS-3	10	4.54584e-05
std	MACS-3	11	4.02048e-05
std	MACS-3	12	5.92847e-05
std	MACS-3	13	5.10908e-05
std	MACS-3	14	5.12749e-05
std	MACS-3	15	6.02845e-05
std	MACS-3	16	7.78561e-05
std	MACS-3	17	5.23186e-05
std	MACS-3	18	4.9369e-05
std	MACS-3	19	5.15681e-05
std	MACS-3	20	4.48035e-05
std	MACS-3	21	5.72601e-05
std	MACS-3	22	6.04424e-05
std	MACS-3	23	4.85151e-05
std	MACS-3	24	4.84992e-05
std	MACS-3	25	5.14591e-05
std	MACS-3	26	4.86516e-05
mean	Nioz-TC-01-A1R	0	-3.60593e-07
mean	Nioz-TC-01-A1R	1	2.01896e-07
mean	Nioz-TC-01-A1R	2	1.49676e-05
mean	Nioz-TC-01-A1R	3	2.47885e-05
mean	Nioz-TC-01-A1R	4	3.21471e-05
mean	Nioz-TC-01-A1R	5	4.30856e-05
mean	Nioz-TC-01-A1R	6	4.27311e-05
mean	Nioz-TC-01-A1R	7	1.1205e-05
mean	Nioz-TC-01-A1R	8	6.80627e-06
mean	Nioz-TC-01-A1R	9	0.000120764
mean	Nioz-TC-01-A1R	10	6.83221e-05
mean	Nioz-TC-01-A1R	11	6.05848e-05
mean	Nioz-TC-01-A1R	12	3.43417e-05
mean	Nioz-TC-01-A1R	13	3.11392e-05
mean	Nioz-TC-01-A1R	14	5.67959e-05
mean	Nioz-TC-01-A1R	15	4.94893e-05
std	Nioz-TC-01-A1R	0	7.54998e-07
std	Nioz-TC-01-A1R	1	8.68651e-07
std	Nioz-TC-01-A1R	2	2.25656e-06
std	Nioz-TC-01-A1R	3	2.9073e-06
std	Nioz-TC-01-A1R	4	3.40744e-06
std	Nioz-TC-01-A1R	5	3.88574e-06
std	Nioz-TC-01-A1R	6	3.40038e-06
std	Nioz-TC-01-A1R	7	2.01106e-06
std	Nioz-TC-01-A1R	8	1.50433e-06
std	Nioz-TC-01-A1R	9	6.87342e-06
std	Nioz-TC-01-A1R	10	5.07459e-06
std	Nioz-TC-01-A1R	11	6.75225e-06
std	Nioz-TC-01-A1R	12	6.02126e-06
std	Nioz-TC-01-A1R	13	3.41966e-06
std	Nioz-TC-01-A1R	14	1.0992e-05
std	Nioz-TC-01-A1R	15	4.56021e-06
mean	Nioz-TC-01-A2R	0	1.03093e-07
mean	Nioz-TC-01-A2R	1	2.47617e-09
mean	Nioz-TC-01-A2R	2	9.23224e-06
mean	Nioz-TC-01-A2R	3	2.65285e-05
mean	Nioz-TC-01-A2R	4	1.64087e-05
mean	Nioz-TC-01-A2R	5	7.52547e-06
mean	Nioz-TC-01-A2R	6	9.4281e-05
mean	Nioz-TC-01-A2R	7	3.78533e-05
mean	Nioz-TC-01-A2R	8	3.61534e-05
mean	Nioz-TC-01-A2R	9	7.11094e-05
mean	Nioz-TC-01-A2R	10	0.000150901
mean	Nioz-TC-01-A2R	11	4.78846e-05
mean	Nioz-TC-01-A2R	12	2.3128e-05
mean	Nioz-TC-01-A2R	13	3.98887e-05
mean	Nioz-TC-01-A2R	14	9.08384e-05
mean	Nioz-TC-01-A2R	15	5.18034e-05
mean	Nioz-TC-01-A2R	16	7.03467e-05
mean	Nioz-TC-01-A2R	17	5.08496e-05
mean	Nioz-TC-01-A2R	18	7.2178e-05
std	Nioz-TC-01-A2R	0	7.67203e-07
std	Nioz-TC-01-A2R	1	8.38972e-07
std	Nioz-TC-01-A2R	2	1.8003e-06
std	Nioz-TC-01-A2R	3	3.11091e-06
std	Nioz-TC-01-A2R	4	2.83515e-06
std	Nioz-TC-01-A2R	5	1.50175e-06
std	Nioz-TC-01-A2R	6	5.64619e-06
std	Nioz-TC-01-A2R	7	3.49621e-06
std	Nioz-TC-01-A2R	8	3.8667e-06
std	Nioz-TC-01-A2R	9	5.69257e-06
std	Nioz-TC-01-A2R	10	1.05902e-05
std	Nioz-TC-01-A2R	11	4.61909e-06
std	Nioz-TC-01-A2R	12	2.69297e-06
std	Nioz-TC-01-A2R	13	4.35108e-06
std	Nioz-TC-01-A2R	14	2.39044e-05
std	Nioz-TC-01-A2R	15	9.96784e-06
std	Nioz-TC-01-A2R	16	8.59354e-06
std	Nioz-TC-01-A2R	17	7.61229e-06
std	Nioz-TC-01-A2R	18	8.41105e-06
mean	Nioz-TC-03-A1R	0	4.1834e-07
mean	Nioz-TC-03-A1R	1	1.00603e-07
mean	Nioz-TC-03-A1R	2	5.19483e-07
mean	Nioz-TC-03-A1R	3	-2.46562e-08
mean	Nioz-TC-03-A1R	4	1.12239e-05
mean	Nioz-TC-03-A1R	5	2.22012e-05
mean	Nioz-TC-03-A1R	6	3.15513e-05
mean	Nioz-TC-03-A1R	7	2.8716e-05
mean	Nioz-TC-03-A1R	8	2.01999e-05
mean	Nioz-TC-03-A1R	9	8.86258e-06
mean	Nioz-TC-03-A1R	10	2.6284e-05
mean	Nioz-TC-03-A1R	11	0.000126866
mean	Nioz-TC-03-A1R	12	0.000216213
mean	Nioz-TC-03-A1R	13	9.47227e-05
mean	Nioz-TC-03-A1R	14	2.73445e-05
mean	Nioz-TC-03-A1R	15	2.88254e-05
mean	Nioz-TC-03-A1R	16	2.11164e-05
mean	Nioz-TC-03-A1R	17	4.8139e-05
mean	Nioz-TC-03-A1R	18	3.0378e-05
std	Nioz-TC-03-A1R	0	8.82779e-07
std	Nioz-TC-03-A1R	1	6.35325e-07
std	Nioz-TC-03-A1R	2	1.57666e-06
std	Nioz-TC-03-A1R	3	7.56982e-07
std	Nioz-TC-03-A1R	4	2.13648e-06
std	Nioz-TC-03-A1R	5	2.41583e-06
std	Nioz-TC-03-A1R	6	3.16841e-06
std	Nioz-TC-03-A1R	7	2.76983e-06
std	Nioz-TC-03-A1R	8	2.86109e-06
std	Nioz-TC-03-A1R	9	1.67255e-06
std	Nioz-TC-03-A1R	10	2.73167e-06
std	Nioz-TC-03-A1R	11	7.27148e-06
std	Nioz-TC-03-A1R	12	1.03059e-05
std	Nioz-TC-03-A1R	13	6.63267e-06
std	Nioz-TC-03-A1R	14	2.98278e-06
std	Nioz-TC-03-A1R	15	3.24402e-06
std	Nioz-TC-03-A1R	16	3.24435e-06
std	Nioz-TC-03-A1R	17	3.82186e-06
std	Nioz-TC-03-A1R	18	3.03053e-06
mean	Nioz-TC-03-A2R	0	4.69436e-07
mean	Nioz-TC-03-A2R	1	2.17042e-07
mean	Nioz-TC-03-A2R	2	2.0726e-07
mean	Nioz-TC-03-A2R	3	1.41389e-07
mean	Nioz-TC-03-A2R	4	2.50173e-07
mean	Nioz-TC-03-A2R	5	1.18702e-05
mean	Nioz-TC-03-A2R	6	2.36296e-05
mean	Nioz-TC-03-A2R	7	3.23204e-05
mean	Nioz-TC-03-A2R	8	3.09663e-05
mean	Nioz-TC-03-A2R	9	2.97763e-05
mean	Nioz-TC-03-A2R	10	9.86268e-06
mean	Nioz-TC-03-A2R	11	5.84946e-06
mean	Nioz-TC-03-A2R	12	7.98522e-05
mean	Nioz-TC-03-A2R	13	8.20666e-05
mean	Nioz-TC-03-A2R	14	3.41731e-05
mean	Nioz-TC-03-A2R	15	5.42603e-05
mean	Nioz-TC-03-A2R	16	5.16214e-05
mean	Nioz-TC-03-A2R	17	3.22678e-05
mean	Nioz-TC-03-A2R	18	3.86884e-05
mean	Nioz-TC-03-A2R	19	3.66532e-05
mean	Nioz-TC-03-A2R	20	3.44323e-05
mean	Nioz-TC-03-A2R	21	4.06908e-05
mean	Nioz-TC-03-A2R	22	1.52826e-05
mean	Nioz-TC-03-A2R	23	7.08428e-05
std	Nioz-TC-03-A2R	0	6.48967e-07
std	Nioz-TC-03-A2R	1	6.48631e-07
std	Nioz-TC-03-A2R	2	8.47838e-07
std	Nioz-TC-03-A2R	3	7.03165e-07
std	Nioz-TC-03-A2R	4	6.08339e-07
std	Nioz-TC-03-A2R	5	1.8594e-06
std	Nioz-TC-03-A2R	6	2.68346e-06
std	Nioz-TC-03-A2R	7	3.32534e-06
std	Nioz-TC-03-A2R	8	3.81329e-06
std	Nioz-TC-03-A2R	9	2.65409e-06
std	Nioz-TC-03-A2R	10	1.57081e-06
std	Nioz-TC-03-A2R	11	1.74379e-06
std	Nioz-TC-03-A2R	12	6.72656e-06
std	Nioz-TC-03-A2R	13	1.82412e-05
std	Nioz-TC-03-A2R	14	9.40149e-06
std	Nioz-TC-03-A2R	15	4.12863e-06
std	Nioz-TC-03-A2R	16	3.30608e-06
std	Nioz-TC-03-A2R	17	3.46e-06
std	Nioz-TC-03-A2R	18	3.58926e-06
std	Nioz-TC-03-A2R	19	3.49294e-06
std	Nioz-TC-03-A2R	20	5.39124e-06
std	Nioz-TC-03-A2R	21	5.49024e-06
std	Nioz-TC-03-A2R	22	3.20887e-06
std	Nioz-TC-03-A2R	23	8.61308e-06
mean	Nioz-TC-06-A1R	0	6.34298e-07
mean	Nioz-TC-06-A1R	1	9.06755e-07
mean	Nioz-TC-06-A1R	2	1.88306e-06
mean	Nioz-TC-06-A1R	3	8.69201e-07
mean	Nioz-TC-06-A1R	4	3.87794e-07
mean	Nioz-TC-06-A1R	5	1.03056e-07
mean	Nioz-TC-06-A1R	6	1.98191e-05
mean	Nioz-TC-06-A1R	7	2.89859e-05
mean	Nioz-TC-06-A1R	8	4.20097e-05
mean	Nioz-TC-06-A1R	9	3.2441e-05
mean	Nioz-TC-06-A1R	10	1.94782e-05
mean	Nioz-TC-06-A1R	11	3.1394e-05
mean	Nioz-TC-06-A1R	12	4.50568e-05
mean	Nioz-TC-06-A1R	13	5.27248e-05
mean	Nioz-TC-06-A1R	14	6.88368e-05
mean	Nioz-TC-06-A1R	15	5.25857e-05
mean	Nioz-TC-06-A1R	16	4.38309e-05
mean	Nioz-TC-06-A1R	17	9.65623e-05
mean	Nioz-TC-06-A1R	18	6.76411e-05
mean	Nioz-TC-06-A1R	19	0.000102325
mean	Nioz-TC-06-A1R	20	0.000196264
mean	Nioz-TC-06-A1R	21	0.000244569
mean	Nioz-TC-06-A1R	22	0.000131238
mean	Nioz-TC-06-A1R	23	7.63969e-05
mean	Nioz-TC-06-A1R	24	8.24336e-05
mean	Nioz-TC-06-A1R	25	5.06053e-05
mean	Nioz-TC-06-A1R	26	3.91336e-05
mean	Nioz-TC-06-A1R	27	6.82444e-05
mean	Nioz-TC-06-A1R	28	0.000129541
std	Nioz-TC-06-A1R	0	9.15316e-07
std	Nioz-TC-06-A1R	1	1.03252e-06
std	Nioz-TC-06-A1R	2	1.08168e-06
std	Nioz-TC-06-A1R	3	9.57077e-07
std	Nioz-TC-06-A1R	4	8.59482e-07
std	Nioz-TC-06-A1R	5	1.01326e-06
std	Nioz-TC-06-A1R	6	3.13615e-06
std	Nioz-TC-06-A1R	7	2.80617e-06
std	Nioz-TC-06-A1R	8	4.22532e-06
std	Nioz-TC-06-A1R	9	3.39807e-06
std	Nioz-TC-06-A1R	10	2.5964e-06
std	Nioz-TC-06-A1R	11	3.13158e-06
std	Nioz-TC-06-A1R	12	3.96525e-06
std	Nioz-TC-06-A1R	13	4.27756e-06
std	Nioz-TC-06-A1R	14	6.27452e-06
std	Nioz-TC-06-A1R	15	4.22063e-06
std	Nioz-TC-06-A1R	16	4.52377e-06
std	Nioz-TC-06-A1R	17	7.09176e-06
std	Nioz-TC-06-A1R	18	5.8516e-06
std	Nioz-TC-06-A1R	19	7.68423e-06
std	Nioz-TC-06-A1R	20	1.8116e-05
std	Nioz-TC-06-A1R	21	1.21251e-05
std	Nioz-TC-06-A1R	22	7.86594e-06
std	Nioz-TC-06-A1R	23	7.14401e-06
std	Nioz-TC-06-A1R	24	6.76901e-06
std	Nioz-TC-06-A1R	25	8.48303e-06
std	Nioz-TC-06-A1R	26	4.16604e-06
std	Nioz-TC-06-A1R	27	6.54984e-06
std	Nioz-TC-06-A1R	28	8.32104e-06
mean	Nioz-TC-06-A2R	0	3.3e-06
mean	Nioz-TC-06-A2R	1	3.00204e-06
mean	Nioz-TC-06-A2R	2	1.85623e-06
mean	Nioz-TC-06-A2R	3	6.83603e-07
mean	Nioz-TC-06-A2R	4	1.95287e-07
mean	Nioz-TC-06-A2R	5	1.89971e-07
mean	Nioz-TC-06-A2R	6	-2.84389e-08
mean	Nioz-TC-06-A2R	7	1.31304e-06
mean	Nioz-TC-06-A2R	8	3.33297e-05
mean	Nioz-TC-06-A2R	9	3.45602e-05
mean	Nioz-TC-06-A2R	10	6.46855e-05
mean	Nioz-TC-06-A2R	11	3.6175e-05
mean	Nioz-TC-06-A2R	12	4.03763e-05
mean	Nioz-TC-06-A2R	13	1.603e-05
mean	Nioz-TC-06-A2R	14	8.99205e-05
mean	Nioz-TC-06-A2R	15	0.000144742
mean	Nioz-TC-06-A2R	16	0.000146085
mean	Nioz-TC-06-A2R	17	6.27645e-05
mean	Nioz-TC-06-A2R	18	4.0203e-05
mean	Nioz-TC-06-A2R	19	7.2046e-05
mean	Nioz-TC-06-A2R	20	4.15303e-05
mean	Nioz-TC-06-A2R	21	0.000132345
mean	Nioz-TC-06-A2R	22	5.23754e-05
std	Nioz-TC-06-A2R	0	1.17406e-06
std	Nioz-TC-06-A2R	1	1.12828e-06
std	Nioz-TC-06-A2R	2	1.10549e-06
std	Nioz-TC-06-A2R	3	9.00141e-07
std	Nioz-TC-06-A2R	4	8.34266e-07
std	Nioz-TC-06-A2R	5	9.72714e-07
std	Nioz-TC-06-A2R	6	9.1506e-07
std	Nioz-TC-06-A2R	7	1.07874e-06
std	Nioz-TC-06-A2R	8	3.26975e-06
std	Nioz-TC-06-A2R	9	3.99331e-06
std	Nioz-TC-06-A2R	10	5.44943e-06
std	Nioz-TC-06-A2R	11	4.16532e-06
std	Nioz-TC-06-A2R	12	3.59281e-06
std	Nioz-TC-06-A2R	13	2.44378e-06
std	Nioz-TC-06-A2R	14	6.3969e-06
std	Nioz-TC-06-A2R	15	9.63234e-06
std	Nioz-TC-06-A2R	16	8.10109e-06
std	Nioz-TC-06-A2R	17	1.87636e-05
std	Nioz-TC-06-A2R	18	3.79132e-06
std	Nioz-TC-06-A2R	19	1.25418e-05
std	Nioz-TC-06-A2R	20	1.03798e-05
std	Nioz-TC-06-A2R	21	1.13041e-05
std	Nioz-TC-06-A2R	22	6.47282e-06
mean	Nioz-TC-06-A3R	0	4.34334e-07
mean	Nioz-TC-06-A3R	1	5.08176e-07
mean	Nioz-TC-06-A3R	2	6.22203e-07
mean	Nioz-TC-06-A3R	3	4.56798e-07
mean	Nioz-TC-06-A3R	4	1.34104e-07
mean	Nioz-TC-06-A3R	5	2.06141e-07
mean	Nioz-TC-06-A3R	6	8.66606e-06
mean	Nioz-TC-06-A3R	7	2.74889e-05
mean	Nioz-TC-06-A3R	8	5.62481e-05
mean	Nioz-TC-06-A3R	9	3.59979e-05
mean	Nioz-TC-06-A3R	10	3.5561e-05
mean	Nioz-TC-06-A3R	11	1.96602e-05
mean	Nioz-TC-06-A3R	12	7.21947e-06
mean	Nioz-TC-06-A3R	13	0.000117077
mean	Nioz-TC-06-A3R	14	0.000114274
mean	Nioz-TC-06-A3R	15	0.000204377
mean	Nioz-TC-06-A3R	16	3.97788e-05
mean	Nioz-TC-06-A3R	17	3.90382e-05
mean	Nioz-TC-06-A3R	18	4.69421e-05
mean	Nioz-TC-06-A3R	19	4.9822e-05
mean	Nioz-TC-06-A3R	20	5.44552e-05
mean	Nioz-TC-06-A3R	21	3.98523e-05
std	Nioz-TC-06-A3R	0	9.48765e-07
std	Nioz-TC-06-A3R	1	8.6757e-07
std	Nioz-TC-06-A3R	2	7.13256e-07
std	Nioz-TC-06-A3R	3	9.83325e-07
std	Nioz-TC-06-A3R	4	7.38943e-07
std	Nioz-TC-06-A3R	5	7.28588e-07
std	Nioz-TC-06-A3R	6	1.90983e-06
std	Nioz-TC-06-A3R	7	2.76138e-06
std	Nioz-TC-06-A3R	8	5.62296e-06
std	Nioz-TC-06-A3R	9	3.9298e-06
std	Nioz-TC-06-A3R	10	4.29765e-06
std	Nioz-TC-06-A3R	11	3.24557e-06
std	Nioz-TC-06-A3R	12	1.94902e-06
std	Nioz-TC-06-A3R	13	8.08617e-06
std	Nioz-TC-06-A3R	14	6.93729e-06
std	Nioz-TC-06-A3R	15	1.6919e-05
std	Nioz-TC-06-A3R	16	3.52538e-06
std	Nioz-TC-06-A3R	17	5.70294e-06
std	Nioz-TC-06-A3R	18	4.58638e-06
std	Nioz-TC-06-A3R	19	5.39059e-06
std	Nioz-TC-06-A3R	20	4.06978e-06
std	Nioz-TC-06-A3R	21	4.13169e-06
mean	Nioz-TC-09-A2R	0	2.09274e-07
mean	Nioz-TC-09-A2R	1	-1.72365e-07
mean	Nioz-TC-09-A2R	2	0.000130278
mean	Nioz-TC-09-A2R	3	7.76436e-05
mean	Nioz-TC-09-A2R	4	4.32288e-05
mean	Nioz-TC-09-A2R	5	2.70546e-05
mean	Nioz-TC-09-A2R	6	4.5604e-05
mean	Nioz-TC-09-A2R	7	0.000183362
mean	Nioz-TC-09-A2R	8	1.18697e-05
mean	Nioz-TC-09-A2R	9	3.62953e-05
mean	Nioz-TC-09-A2R	10	2.85334e-05
mean	Nioz-TC-09-A2R	11	5.38336e-05
mean	Nioz-TC-09-A2R	12	6.88197e-05
mean	Nioz-TC-09-A2R	13	4.25048e-05
mean	Nioz-TC-09-A2R	14	2.35036e-05
mean	Nioz-TC-09-A2R	15	5.6834e-05
mean	Nioz-TC-09-A2R	16	2.49868e-05
mean	Nioz-TC-09-A2R	17	4.42782e-05
mean	Nioz-TC-09-A2R	18	8.24485e-05
mean	Nioz-TC-09-A2R	19	7.86265e-05
mean	Nioz-TC-09-A2R	20	5.10653e-05
std	Nioz-TC-09-A2R	0	6.55765e-07
std	Nioz-TC-09-A2R	1	8.57149e-07
std	Nioz-TC-09-A2R	2	8.1316e-06
std	Nioz-TC-09-A2R	3	5.33024e-06
std	Nioz-TC-09-A2R	4	3.99668e-06
std	Nioz-TC-09-A2R	5	2.67825e-06
std	Nioz-TC-09-A2R	6	4.31221e-06
std	Nioz-TC-09-A2R	7	9.35702e-06
std	Nioz-TC-09-A2R	8	1.92444e-06
std	Nioz-TC-09-A2R	9	3.14559e-06
std	Nioz-TC-09-A2R	10	3.30415e-06
std	Nioz-TC-09-A2R	11	5.18639e-06
std	Nioz-TC-09-A2R	12	5.05045e-06
std	Nioz-TC-09-A2R	13	3.2778e-06
std	Nioz-TC-09-A2R	14	2.93593e-06
std	Nioz-TC-09-A2R	15	6.53657e-06
std	Nioz-TC-09-A2R	16	2.60109e-06
std	Nioz-TC-09-A2R	17	4.31401e-06
std	Nioz-TC-09-A2R	18	6.43351e-06
std	Nioz-TC-09-A2R	19	1.09947e-05
std	Nioz-TC-09-A2R	20	1.10483e-05
mean	Nioz-TC-09-A3R	0	-3.86519e-08
mean	Nioz-TC-09-A3R	1	1.21265e-07
mean	Nioz-TC-09-A3R	2	7.16077e-05
mean	Nioz-TC-09-A3R	3	0.000128435
mean	Nioz-TC-09-A3R	4	0.000112032
mean	Nioz-TC-09-A3R	5	0.000122957
mean	Nioz-TC-09-A3R	6	4.1394e-05
mean	Nioz-TC-09-A3R	7	0.000130829
mean	Nioz-TC-09-A3R	8	0.000147806
mean	Nioz-TC-09-A3R	9	0.000128888
mean	Nioz-TC-09-A3R	10	1.65858e-05
mean	Nioz-TC-09-A3R	11	2.95576e-05
mean	Nioz-TC-09-A3R	12	6.7051e-05
mean	Nioz-TC-09-A3R	13	6.09938e-05
mean	Nioz-TC-09-A3R	14	9.71669e-05
mean	Nioz-TC-09-A3R	15	0.000100896
mean	Nioz-TC-09-A3R	16	0.000147147
mean	Nioz-TC-09-A3R	17	0.000130521
mean	Nioz-TC-09-A3R	18	8.54881e-05
mean	Nioz-TC-09-A3R	19	0.000145256
mean	Nioz-TC-09-A3R	20	5.80603e-05
mean	Nioz-TC-09-A3R	21	0.00012582
std	Nioz-TC-09-A3R	0	8.00173e-07
std	Nioz-TC-09-A3R	1	6.99168e-07
std	Nioz-TC-09-A3R	2	4.76703e-06
std	Nioz-TC-09-A3R	3	7.42562e-06
std	Nioz-TC-09-A3R	4	6.06706e-06
std	Nioz-TC-09-A3R	5	7.87427e-06
std	Nioz-TC-09-A3R	6	3.57354e-06
std	Nioz-TC-09-A3R	7	9.47386e-06
std	Nioz-TC-09-A3R	8	8.92127e-06
std	Nioz-TC-09-A3R	9	7.84065e-06
std	Nioz-TC-09-A3R	10	2.53025e-06
std	Nioz-TC-09-A3R	11	3.50391e-06
std	Nioz-TC-09-A3R	12	4.51119e-06
std	Nioz-TC-09-A3R	13	4.23733e-06
std	Nioz-TC-09-A3R	14	5.45636e-06
std	Nioz-TC-09-A3R	15	6.80178e-06
std	Nioz-TC-09-A3R	16	6.50709e-06
std	Nioz-TC-09-A3R	17	7.98207e-06
std	Nioz-TC-09-A3R	18	6.03684e-06
std	Nioz-TC-09-A3R	19	7.96359e-06
std	Nioz-TC-09-A3R	20	5.66709e-06
std	Nioz-TC-09-A3R	21	7.19128e-06
mean	Nioz-TC-12-A2R	0	-3.38912e-08
mean	Nioz-TC-12-A2R	1	7.6351e-07
mean	Nioz-TC-12-A2R	2	-2.54044e-08
mean	Nioz-TC-12-A2R	3	5.96362e-05
mean	Nioz-TC-12-A2R	4	6.98761e-05
mean	Nioz-TC-12-A2R	5	7.96846e-05
mean	Nioz-TC-12-A2R	6	2.46882e-05
mean	Nioz-TC-12-A2R	7	3.64176e-05
mean	Nioz-TC-12-A2R	8	0.000202804
mean	Nioz-TC-12-A2R	9	6.30897e-05
mean	Nioz-TC-12-A2R	10	2.62047e-05
mean	Nioz-TC-12-A2R	11	5.43283e-05
mean	Nioz-TC-12-A2R	12	5.95707e-05
mean	Nioz-TC-12-A2R	13	9.34552e-05
mean	Nioz-TC-12-A2R	14	5.35096e-05
mean	Nioz-TC-12-A2R	15	2.34534e-05
mean	Nioz-TC-12-A2R	16	9.03395e-05
mean	Nioz-TC-12-A2R	17	0.000210466
mean	Nioz-TC-12-A2R	18	0.000209002
mean	Nioz-TC-12-A2R	19	8.87412e-05
mean	Nioz-TC-12-A2R	20	8.2372e-05
mean	Nioz-TC-12-A2R	21	6.46111e-05
mean	Nioz-TC-12-A2R	22	5.36562e-05
mean	Nioz-TC-12-A2R	23	0.000125229
std	Nioz-TC-12-A2R	0	8.14342e-07
std	Nioz-TC-12-A2R	1	7.02383e-07
std	Nioz-TC-12-A2R	2	6.07967e-07
std	Nioz-TC-12-A2R	3	5.86062e-06
std	Nioz-TC-12-A2R	4	4.82439e-06
std	Nioz-TC-12-A2R	5	5.03427e-06
std	Nioz-TC-12-A2R	6	3.21906e-06
std	Nioz-TC-12-A2R	7	3.63008e-06
std	Nioz-TC-12-A2R	8	8.51094e-06
std	Nioz-TC-12-A2R	9	5.78313e-06
std	Nioz-TC-12-A2R	10	2.48363e-06
std	Nioz-TC-12-A2R	11	4.27369e-06
std	Nioz-TC-12-A2R	12	4.23544e-06
std	Nioz-TC-12-A2R	13	5.52887e-06
std	Nioz-TC-12-A2R	14	4.71143e-06
std	Nioz-TC-12-A2R	15	2.7289e-06
std	Nioz-TC-12-A2R	16	5.49865e-06
std	Nioz-TC-12-A2R	17	1.01872e-05
std	Nioz-TC-12-A2R	18	1.22046e-05
std	Nioz-TC-12-A2R	19	1.13449e-05
std	Nioz-TC-12-A2R	20	6.0268e-06
std	Nioz-TC-12-A2R	21	5.00215e-06
std	Nioz-TC-12-A2R	22	3.70401e-06
std	Nioz-TC-12-A2R	23	6.46967e-06
mean	Nioz-TC-12-A3R	0	2.99001e-07
mean	Nioz-TC-12-A3R	1	5.14891e-07
mean	Nioz-TC-12-A3R	2	2.6642e-07
mean	Nioz-TC-12-A3R	3	6.01987e-05
mean	Nioz-TC-12-A3R	4	6.48107e-05
mean	Nioz-TC-12-A3R	5	6.66994e-05
mean	Nioz-TC-12-A3R	6	0.000215713
mean	Nioz-TC-12-A3R	7	1.83291e-05
mean	Nioz-TC-12-A3R	8	5.78772e-05
mean	Nioz-TC-12-A3R	9	3.78476e-05
mean	Nioz-TC-12-A3R	10	4.79065e-05
mean	Nioz-TC-12-A3R	11	4.30909e-05
mean	Nioz-TC-12-A3R	12	7.56122e-05
mean	Nioz-TC-12-A3R	13	5.31599e-05
mean	Nioz-TC-12-A3R	14	4.39806e-05
mean	Nioz-TC-12-A3R	15	4.72396e-05
mean	Nioz-TC-12-A3R	16	6.04046e-05
mean	Nioz-TC-12-A3R	17	6.94104e-05
mean	Nioz-TC-12-A3R	18	8.86178e-05
mean	Nioz-TC-12-A3R	19	1.77495e-06
mean	Nioz-TC-12-A3R	20	4.84728e-05
std	Nioz-TC-12-A3R	0	7.53286e-07
std	Nioz-TC-12-A3R	1	8.49412e-07
std	Nioz-TC-12-A3R	2	7.97542e-07
std	Nioz-TC-12-A3R	3	4.70651e-06
std	Nioz-TC-12-A3R	4	7.62165e-06
std	Nioz-TC-12-A3R	5	4.97493e-06
std	Nioz-TC-12-A3R	6	1.38633e-05
std	Nioz-TC-12-A3R	7	2.44566e-06
std	Nioz-TC-12-A3R	8	4.59348e-06
std	Nioz-TC-12-A3R	9	3.8805e-06
std	Nioz-TC-12-A3R	10	7.99374e-06
std	Nioz-TC-12-A3R	11	9.55575e-06
std	Nioz-TC-12-A3R	12	2.56567e-05
std	Nioz-TC-12-A3R	13	2.07132e-05
std	Nioz-TC-12-A3R	14	4.7392e-06
std	Nioz-TC-12-A3R	15	8.54922e-06
std	Nioz-TC-12-A3R	16	5.26875e-06
std	Nioz-TC-12-A3R	17	8.65343e-06
std	Nioz-TC-12-A3R	18	1.51611e-05
std	Nioz-TC-12-A3R	19	1.20016e-06
std	Nioz-TC-12-A3R	20	2.89643e-05
