# Supplementary material for: Temperature-induced microstructural changes in shells of laboratory-grown Arctica islandica (Bivalvia)
Source: PLoS One. 2021 Feb 26;16(2):e0247968. doi: 10.1371/journal.pone.0247968 (PMC7909638; doi:10.1371/journal.pone.0247968)
Supplement: S2 Dataset — (XLSX) [file pone.0247968.s002.xlsx]

## Sheet: 15 largest pores
Temperature (°C)	Specimen ID	Pore size (µm²)
1	Nioz-TC-01-A1R	0.835
1	Nioz-TC-01-A1R	0.821
1	Nioz-TC-01-A1R	0.806
1	Nioz-TC-01-A1R	0.799
1	Nioz-TC-01-A1R	0.721
1	Nioz-TC-01-A1R	0.671
1	Nioz-TC-01-A1R	0.649
1	Nioz-TC-01-A2R	0.649
1	Nioz-TC-01-A1R	0.628
1	Nioz-TC-01-A1R	0.628
1	Nioz-TC-01-A1R	0.621
1	Nioz-TC-01-A1R	0.621
1	Nioz-TC-01-A1R	0.614
1	Nioz-TC-01-A1R	0.599
1	Nioz-TC-01-A1R	0.599
3	Nioz-TC-03-A3R	2.105
3	Nioz-TC-03-A1R	1.534
3	Nioz-TC-03-A3R	1.37
3	Nioz-TC-03-A2R	1.113
3	Nioz-TC-03-A1R	1.092
3	Nioz-TC-03-A3R	1.013
3	Nioz-TC-03-A3R	1.006
3	Nioz-TC-03-A3R	0.978
3	Nioz-TC-03-A2R	0.942
3	Nioz-TC-03-A3R	0.942
3	Nioz-TC-03-A1R	0.935
3	Nioz-TC-03-A1R	0.892
3	Nioz-TC-03-A3R	0.892
3	Nioz-TC-03-A3R	0.885
3	Nioz-TC-03-A3R	0.885
6	Nioz-TC-06-A1R	2.169
6	Nioz-TC-06-A3R	1.825
6	Nioz-TC-06-A3R	1.683
6	Nioz-TC-06-A3R	1.489
6	Nioz-TC-06-A1R	1.477
6	Nioz-TC-06-A1R	1.434
6	Nioz-TC-06-A1R	1.391
6	Nioz-TC-06-A1R	1.363
6	Nioz-TC-06-A3R	1.346
6	Nioz-TC-06-A3R	1.32
6	Nioz-TC-06-A3R	1.307
6	Nioz-TC-06-A2R	1.284
6	Nioz-TC-06-A3R	1.243
6	Nioz-TC-06-A3R	1.243
6	Nioz-TC-06-A3R	1.165
9	Nioz-TC-09-A2R	3.818
9	Nioz-TC-09-A3R	2.233
9	Nioz-TC-09-A2R	2.034
9	Nioz-TC-09-A2R	1.72
9	Nioz-TC-09-A2R	1.677
9	Nioz-TC-09-A2R	1.506
9	Nioz-TC-09-A3R	1.406
9	Nioz-TC-09-A2R	1.299
9	Nioz-TC-09-A2R	1.242
9	Nioz-TC-09-A2R	1.234
9	Nioz-TC-09-A2R	1.234
9	Nioz-TC-09-A3R	1.234
9	Nioz-TC-09-A2R	1.199
9	Nioz-TC-09-A2R	1.149
9	Nioz-TC-09-A3R	1.142
12	Nioz-TC-12-A1R	9.897
12	Nioz-TC-12-A1R	8.07
12	Nioz-TC-12-A2R	7.335
12	Nioz-TC-12-A3R	7.071
12	Nioz-TC-12-A2R	6.772
12	Nioz-TC-12-A1R	5.887
12	Nioz-TC-12-A2R	5.238
12	Nioz-TC-12-A2R	5.088
12	Nioz-TC-12-A1R	5.038
12	Nioz-TC-12-A1R	5.031
12	Nioz-TC-12-A2R	4.795
12	Nioz-TC-12-A2R	4.795
12	Nioz-TC-12-A3R	4.274
12	Nioz-TC-12-A2R	4.217
12	Nioz-TC-12-A2R	3.925
15	Nioz-TC-15-A2R	14.043
15	Nioz-TC-15-A2R	11.931
15	Nioz-TC-15-A2R	11.438
15	Nioz-TC-15-A2R	9.754
15	Nioz-TC-15-A2R	9.626
15	Nioz-TC-15-A2R	9.333
15	Nioz-TC-15-A2R	6.779
15	Nioz-TC-15-A3R	6.072
15	Nioz-TC-15-A3R	6.037
15	Nioz-TC-15-A2R	5.987
15	Nioz-TC-15-A3R	5.316
15	Nioz-TC-15-A2R	5.295
15	Nioz-TC-15-A2R	4.938
15	Nioz-TC-15-A2R	4.702
15	Nioz-TC-15-A2R	4.681

## Sheet: 15 largest BMUs
Temperature (°C)	Specimen ID	Image #	BMU size (µm²)	BMU elongation
1	Nioz-TC-01-A1R	7	2.838	1.193
1	Nioz-TC-01-A1R	9	2.26	1.426
1	Nioz-TC-01-A1R	9	2.374	1.503
1	Nioz-TC-01-A1R	9	2.841	4.992
1	Nioz-TC-01-A1R	11	2.266	2.313
1	Nioz-TC-01-A1R	11	2.361	2.239
1	Nioz-TC-01-A1R	11	2.424	1.505
1	Nioz-TC-01-A1R	11	2.472	1.718
1	Nioz-TC-01-A1R	11	2.923	5.032
1	Nioz-TC-01-A1R	13	2.357	2.914
1	Nioz-TC-01-A1R	13	2.841	2.771
1	Nioz-TC-01-A1R	13	3.145	3.453
1	Nioz-TC-01-A1R	13	3.195	1.37
1	Nioz-TC-01-A1R	13	5.199	2.898
1	Nioz-TC-01-A1R	17	2.289	2.193
3	Nioz-TC-03-A1R	18	5.343	2.1
3	Nioz-TC-03-A1R	20	6.976	3.992
3	Nioz-TC-03-A1R	24	4.925	1.765
3	Nioz-TC-03-A1R	24	5.577	4.129
3	Nioz-TC-03-A1R	26	4.474	2.036
3	Nioz-TC-03-A1R	26	5.657	2.691
3	Nioz-TC-03-A1R	26	6.459	1.956
3	Nioz-TC-03-A1R	28	5.033	2.687
3	Nioz-TC-03-A1R	30	4.364	2.03
3	Nioz-TC-03-A1R	30	5.808	1.956
3	Nioz-TC-03-A1R	32	4.284	2.454
3	Nioz-TC-03-A1R	32	4.702	4.105
3	Nioz-TC-03-A1R	36	4.225	3.066
3	Nioz-TC-03-A2R	25	4.592	3.127
3	Nioz-TC-03-A2R	30	4.846	3.379
6	Nioz-TC-06-A1R	13	6.165	1.925
6	Nioz-TC-06-A1R	17	7.727	1.649
6	Nioz-TC-06-A1R	19	5.527	1.191
6	Nioz-TC-06-A1R	19	5.802	1.51
6	Nioz-TC-06-A1R	19	7.273	2.416
6	Nioz-TC-06-A1R	21	6.074	2.367
6	Nioz-TC-06-A1R	25	5.528	2.518
6	Nioz-TC-06-A1R	25	5.54	2.792
6	Nioz-TC-06-A1R	25	8.586	1.105
6	Nioz-TC-06-A1R	29	5.677	1.946
6	Nioz-TC-06-A1R	31	5.551	1.702
6	Nioz-TC-06-A2R	29	5.488	3.218
6	Nioz-TC-06-A2R	31	6.77	3.004
6	Nioz-TC-06-A3R	20	6.356	2.009
6	Nioz-TC-06-A3R	20	7.394	2.643
9	Nioz-TC-09-A1R	7	4.273	3.125
9	Nioz-TC-09-A1R	11	6.169	1.645
9	Nioz-TC-09-A1R	11	7.027	1.341
9	Nioz-TC-09-A1R	15	4.197	2.957
9	Nioz-TC-09-A1R	19	6.296	1.161
9	Nioz-TC-09-A1R	21	4.215	1.792
9	Nioz-TC-09-A1R	21	4.45	3.463
9	Nioz-TC-09-A1R	21	4.574	2.016
9	Nioz-TC-09-A1R	21	8.843	4.194
9	Nioz-TC-09-A1R	23	4.286	2.05
9	Nioz-TC-09-A1R	23	5.627	1.551
9	Nioz-TC-09-A1R	27	4.144	1.645
9	Nioz-TC-09-A2R	12	3.847	4.706
9	Nioz-TC-09-A2R	12	4.952	6.264
9	Nioz-TC-09-A3R	10	4.205	2.073
12	Nioz-TC-12-A2R	3	7.868	2.44
12	Nioz-TC-12-A2R	3	9.348	1.364
12	Nioz-TC-12-A2R	5	11.784	3.064
12	Nioz-TC-12-A2R	7	9.79	2.126
12	Nioz-TC-12-A2R	7	10.264	1.642
12	Nioz-TC-12-A2R	7	12.402	2.7
12	Nioz-TC-12-A2R	10	8.262	1.758
12	Nioz-TC-12-A3R	19	8.881	2.271
12	Nioz-TC-12-A3R	21	7.829	1.666
12	Nioz-TC-12-A3R	21	11.686	2.801
12	Nioz-TC-12-A3R	23	7.585	2.573
12	Nioz-TC-12-A3R	23	7.722	1.731
12	Nioz-TC-12-A3R	23	8.407	2.227
12	Nioz-TC-12-A3R	29	7.555	1.414
12	Nioz-TC-12-A3R	29	12.152	3.564
15	Nioz-TC-15-A1R	10	7.977	1.557
15	Nioz-TC-15-A1R	25	7.714	2.914
15	Nioz-TC-15-A1R	25	9.674	2.733
15	Nioz-TC-15-A1R	27	10.67	1.605
15	Nioz-TC-15-A1R	27	11.981	1.479
15	Nioz-TC-15-A3R	5	9.232	3.374
15	Nioz-TC-15-A3R	7	8.757	2.209
15	Nioz-TC-15-A3R	7	10.266	2.128
15	Nioz-TC-15-A3R	7	10.971	1.354
15	Nioz-TC-15-A3R	9	7.833	3.507
15	Nioz-TC-15-A3R	9	8.607	3.415
15	Nioz-TC-15-A3R	9	9.898	1.293
15	Nioz-TC-15-A3R	9	11.752	2.018
15	Nioz-TC-15-A3R	9	12.34	1.191
15	Nioz-TC-15-A3R	9	18.695	2.703

## Sheet: BMU coverage
Temperature (°C)	Specimen ID	Image #	BMU coverage (%)
1	Nioz-TC-01-A1R	7	54.7306
1	Nioz-TC-01-A1R	9	54.792
1	Nioz-TC-01-A1R	11	54.7716
1	Nioz-TC-01-A1R	13	54.8329
1	Nioz-TC-01-A1R	15	54.4627
1	Nioz-TC-01-A1R	17	53.8958
1	Nioz-TC-01-A2R-	3	53.5963
3	Nioz-TC-03-A1R	16	59.1837
3	Nioz-TC-03-A1R	18	58.7969
3	Nioz-TC-03-A1R	20	58.2638
3	Nioz-TC-03-A1R	22	58.3333
3	Nioz-TC-03-A1R	24	60.1911
3	Nioz-TC-03-A1R	26	59.7099
3	Nioz-TC-03-A1R	28	59.9198
3	Nioz-TC-03-A1R	30	59.3496
3	Nioz-TC-03-A1R	32	59.7099
3	Nioz-TC-03-A1R	34	60.3489
3	Nioz-TC-03-A1R	36	60.9375
3	Nioz-TC-03-A2R	25	58.2289
3	Nioz-TC-03-A2R	27	58.6264
3	Nioz-TC-03-A2R	30	58.0361
3	Nioz-TC-03-A3R	2	51.6441
3	Nioz-TC-03-A3R	4	51.148
3	Nioz-TC-03-A3R	5	51.7607
3	Nioz-TC-03-A3R	6	50.224
3	Nioz-TC-03-A3R	7	51.0284
3	Nioz-TC-03-A3R	9	50.3722
3	Nioz-TC-03-A3R	11	50.6417
3	Nioz-TC-03-A3R	13	51.0524
3	Nioz-TC-03-A3R	15	51.4327
6	Nioz-TC-06-A1R	13	59.2336
6	Nioz-TC-06-A1R	15	57.7346
6	Nioz-TC-06-A1R	17	59.1503
6	Nioz-TC-06-A1R	19	58.7459
6	Nioz-TC-06-A1R	21	60.2859
6	Nioz-TC-06-A1R	23	58.7629
6	Nioz-TC-06-A1R	25	60
6	Nioz-TC-06-A1R	27	59.7586
6	Nioz-TC-06-A1R	29	59.9198
6	Nioz-TC-06-A1R	31	59.984
6	Nioz-TC-06-A1R	33	60.1117
6	Nioz-TC-06-A1R	35	59.0667
6	Nioz-TC-06-A2R	27	59.8877
6	Nioz-TC-06-A2R	29	60.2228
6	Nioz-TC-06-A2R	31	61.5237
6	Nioz-TC-06-A3R	6	56.3319
6	Nioz-TC-06-A3R	8	57.9479
6	Nioz-TC-06-A3R	10	58.0008
6	Nioz-TC-06-A3R	12	58.2115
6	Nioz-TC-06-A3R	14	57.483
6	Nioz-TC-06-A3R	16	57.483
6	Nioz-TC-06-A3R	18	56.4839
6	Nioz-TC-06-A3R	20	55.2973
6	Nioz-TC-06-A3R	22	53.8533
9	Nioz-TC-09-A1R	7	60.016
9	Nioz-TC-09-A1R	9	59.596
9	Nioz-TC-09-A1R	11	59.6937
9	Nioz-TC-09-A1R	13	61.1952
9	Nioz-TC-09-A1R	15	61.2253
9	Nioz-TC-09-A1R	17	61.1349
9	Nioz-TC-09-A1R	19	61.7298
9	Nioz-TC-09-A1R	21	61.5975
9	Nioz-TC-09-A1R	23	61.4198
9	Nioz-TC-09-A1R	25	61.375
9	Nioz-TC-09-A1R	27	60.7535
9	Nioz-TC-09-A2R	4	55.5358
9	Nioz-TC-09-A2R	6	55.8888
9	Nioz-TC-09-A2R	8	55.7522
9	Nioz-TC-09-A2R	10	55.6344
9	Nioz-TC-09-A2R	12	57.265
9	Nioz-TC-09-A3R	6	57.5011
9	Nioz-TC-09-A3R	8	58.9828
9	Nioz-TC-09-A3R	10	58.3854
9	Nioz-TC-09-A3R	12	57.8059
12	Nioz-TC-12-A2R	3	62.1069
12	Nioz-TC-12-A2R	5	61.9916
12	Nioz-TC-12-A2R	7	62.5608
12	Nioz-TC-12-A2R	10	62.6866
12	Nioz-TC-12-A2R	12	62.9767
12	Nioz-TC-12-A2R	14	62.4625
12	Nioz-TC-12-A2R	16	63.0587
12	Nioz-TC-12-A3R	19	62.2356
12	Nioz-TC-12-A3R	21	62.2214
12	Nioz-TC-12-A3R	23	63.3162
12	Nioz-TC-12-A3R	25	62.2926
12	Nioz-TC-12-A3R	27	62.5608
12	Nioz-TC-12-A3R	29	62.8942
12	Nioz-TC-12-A3R	31	62.321
12	Nioz-TC-12-A3R	33	62.4906
12	Nioz-TC-12-A3R	35	63.0724
15	Nioz-TC-15-A1R	4	61.6417
15	Nioz-TC-15-A1R	6	60.5211
15	Nioz-TC-15-A1R	8	60.6609
15	Nioz-TC-15-A1R	10	62.7422
15	Nioz-TC-15-A1R	18	62.2784
15	Nioz-TC-15-A1R	21	62.5889
15	Nioz-TC-15-A1R	23	62.5328
15	Nioz-TC-15-A1R	25	65.2416
15	Nioz-TC-15-A1R	27	63.3834
15	Nioz-TC-15-A1R	30	61.2403
15	Nioz-TC-15-A3R	3	64.9492
15	Nioz-TC-15-A3R	5	64.0029
15	Nioz-TC-15-A3R	7	65.3979
15	Nioz-TC-15-A3R	9	64.9369

## Sheet: All BMUs
Temperature (°C)	Specimen ID	Image #	BMU size (µm²)	BMU elongation
1	Nioz-TC-01-A1R	7	0.124	2.277
1	Nioz-TC-01-A1R	7	0.002	1.809
1	Nioz-TC-01-A1R	7	0.104	1.754
1	Nioz-TC-01-A1R	7	0.012	1.84
1	Nioz-TC-01-A1R	7	0.0005643	2
1	Nioz-TC-01-A1R	7	0.092	1.478
1	Nioz-TC-01-A1R	7	0.325	3.79
1	Nioz-TC-01-A1R	7	0.0005643	2
1	Nioz-TC-01-A1R	7	0.002	3.288
1	Nioz-TC-01-A1R	7	0.096	1.991
1	Nioz-TC-01-A1R	7	0.042	1.299
1	Nioz-TC-01-A1R	7	0.013	1.53
1	Nioz-TC-01-A1R	7	0.056	1.851
1	Nioz-TC-01-A1R	7	0.0005643	2
1	Nioz-TC-01-A1R	7	0.051	2.508
1	Nioz-TC-01-A1R	7	0.008	1.695
1	Nioz-TC-01-A1R	7	0.0005643	2
1	Nioz-TC-01-A1R	7	0.011	1.359
1	Nioz-TC-01-A1R	7	0.0005643	2
1	Nioz-TC-01-A1R	7	0.058	2.624
1	Nioz-TC-01-A1R	7	0.312	1.323
1	Nioz-TC-01-A1R	7	0.003	1.706
1	Nioz-TC-01-A1R	7	0.012	1.813
1	Nioz-TC-01-A1R	7	0.296	1.264
1	Nioz-TC-01-A1R	7	0.005	2.881
1	Nioz-TC-01-A1R	7	0.668	2.026
1	Nioz-TC-01-A1R	7	0.002	1.416
1	Nioz-TC-01-A1R	7	0.022	1.879
1	Nioz-TC-01-A1R	7	0.07	2.258
1	Nioz-TC-01-A1R	7	0.009	1.554
1	Nioz-TC-01-A1R	7	0.266	1.049
1	Nioz-TC-01-A1R	7	0.021	2.298
1	Nioz-TC-01-A1R	7	0.076	1.583
1	Nioz-TC-01-A1R	7	0.001	4
1	Nioz-TC-01-A1R	7	0.064	1.149
1	Nioz-TC-01-A1R	7	0.017	2.108
1	Nioz-TC-01-A1R	7	0.021	1.246
1	Nioz-TC-01-A1R	7	0.228	1.402
1	Nioz-TC-01-A1R	7	0.002	1.308
1	Nioz-TC-01-A1R	7	0.021	1.03
1	Nioz-TC-01-A1R	7	0.003	2.777
1	Nioz-TC-01-A1R	7	0.001	1
1	Nioz-TC-01-A1R	7	0.045	2.501
1	Nioz-TC-01-A1R	7	0.028	3.281
1	Nioz-TC-01-A1R	7	0.087	1.079
1	Nioz-TC-01-A1R	7	0.001	1.553
1	Nioz-TC-01-A1R	7	0.0008464	1.464
1	Nioz-TC-01-A1R	7	0.019	1.302
1	Nioz-TC-01-A1R	7	0.03	1.147
1	Nioz-TC-01-A1R	7	0.001	2.031
1	Nioz-TC-01-A1R	7	0.04	1.902
1	Nioz-TC-01-A1R	7	0.528	1.251
1	Nioz-TC-01-A1R	7	0.023	1.364
1	Nioz-TC-01-A1R	7	0.139	1.436
1	Nioz-TC-01-A1R	7	0.0005643	2
1	Nioz-TC-01-A1R	7	0.003	1.099
1	Nioz-TC-01-A1R	7	0.003	1.627
1	Nioz-TC-01-A1R	7	0.019	2.232
1	Nioz-TC-01-A1R	7	0.012	2.814
1	Nioz-TC-01-A1R	7	0.143	3.095
1	Nioz-TC-01-A1R	7	0.03	1.323
1	Nioz-TC-01-A1R	7	0.027	2.002
1	Nioz-TC-01-A1R	7	0.058	2.875
1	Nioz-TC-01-A1R	7	0.02	2.14
1	Nioz-TC-01-A1R	7	0.09	2.272
1	Nioz-TC-01-A1R	7	0.025	1.352
1	Nioz-TC-01-A1R	7	0.002	1.229
1	Nioz-TC-01-A1R	7	0.059	2.315
1	Nioz-TC-01-A1R	7	0.005	1.362
1	Nioz-TC-01-A1R	7	0.159	1.684
1	Nioz-TC-01-A1R	7	0.0005643	2
1	Nioz-TC-01-A1R	7	0.017	1.638
1	Nioz-TC-01-A1R	7	0.0005643	2
1	Nioz-TC-01-A1R	7	0.001	1.553
1	Nioz-TC-01-A1R	7	0.018	1.581
1	Nioz-TC-01-A1R	7	0.115	1.327
1	Nioz-TC-01-A1R	7	0.238	1.411
1	Nioz-TC-01-A1R	7	0.025	1.751
1	Nioz-TC-01-A1R	7	0.186	1.427
1	Nioz-TC-01-A1R	7	0.0008464	1.464
1	Nioz-TC-01-A1R	7	0.001	1.553
1	Nioz-TC-01-A1R	7	0.002	1.069
1	Nioz-TC-01-A1R	7	0.008	1.711
1	Nioz-TC-01-A1R	7	0.013	2.232
1	Nioz-TC-01-A1R	7	0.066	3.026
1	Nioz-TC-01-A1R	7	0.004	1.534
1	Nioz-TC-01-A1R	7	0.0005643	2
1	Nioz-TC-01-A1R	7	0.118	2.67
1	Nioz-TC-01-A1R	7	0.002	1.936
1	Nioz-TC-01-A1R	7	0.008	1.667
1	Nioz-TC-01-A1R	7	0.425	1.759
1	Nioz-TC-01-A1R	7	0.009	1.267
1	Nioz-TC-01-A1R	7	0.078	1.64
1	Nioz-TC-01-A1R	7	0.085	2.034
1	Nioz-TC-01-A1R	7	0.003	3
1	Nioz-TC-01-A1R	7	0.007	2.336
1	Nioz-TC-01-A1R	7	0.0005643	2
1	Nioz-TC-01-A1R	7	0.0008464	4.123
1	Nioz-TC-01-A1R	7	0.001	1.553
1	Nioz-TC-01-A1R	7	0.063	1.178
1	Nioz-TC-01-A1R	7	0.001	2.031
1	Nioz-TC-01-A1R	7	0.042	1.327
1	Nioz-TC-01-A1R	7	0.006	1.444
1	Nioz-TC-01-A1R	7	0.113	1.491
1	Nioz-TC-01-A1R	7	0.016	1.75
1	Nioz-TC-01-A1R	7	0.893	1.572
1	Nioz-TC-01-A1R	7	0.508	4.206
1	Nioz-TC-01-A1R	7	0.115	1.543
1	Nioz-TC-01-A1R	7	0.015	2.045
1	Nioz-TC-01-A1R	7	0.0005643	2
1	Nioz-TC-01-A1R	7	0.002	1.435
1	Nioz-TC-01-A1R	7	0.699	2.18
1	Nioz-TC-01-A1R	7	0.123	2.742
1	Nioz-TC-01-A1R	7	0.003	1.579
1	Nioz-TC-01-A1R	7	0.012	1.812
1	Nioz-TC-01-A1R	7	0.005	1.923
1	Nioz-TC-01-A1R	7	0.014	1.387
1	Nioz-TC-01-A1R	7	0.029	2.896
1	Nioz-TC-01-A1R	7	0.048	1.996
1	Nioz-TC-01-A1R	7	0.122	1.621
1	Nioz-TC-01-A1R	7	0.005	2.033
1	Nioz-TC-01-A1R	7	0.093	2.025
1	Nioz-TC-01-A1R	7	0.191	1.797
1	Nioz-TC-01-A1R	7	0.0005643	2
1	Nioz-TC-01-A1R	7	0.002	3.254
1	Nioz-TC-01-A1R	7	0.001	1.468
1	Nioz-TC-01-A1R	7	0.016	2.311
1	Nioz-TC-01-A1R	7	0.0005643	2
1	Nioz-TC-01-A1R	7	0.013	2.16
1	Nioz-TC-01-A1R	7	0.058	2.393
1	Nioz-TC-01-A1R	7	0.005	1.131
1	Nioz-TC-01-A1R	7	0.003	1.62
1	Nioz-TC-01-A1R	7	0.012	1.872
1	Nioz-TC-01-A1R	7	0.0005643	2
1	Nioz-TC-01-A1R	7	0.37	1.864
1	Nioz-TC-01-A1R	7	0.132	2.094
1	Nioz-TC-01-A1R	7	0.012	2.792
1	Nioz-TC-01-A1R	7	0.0005643	2
1	Nioz-TC-01-A1R	7	0.0008464	2.702
1	Nioz-TC-01-A1R	7	0.006	1.282
1	Nioz-TC-01-A1R	7	0.021	2.383
1	Nioz-TC-01-A1R	7	0.074	2.25
1	Nioz-TC-01-A1R	7	0.017	1.594
1	Nioz-TC-01-A1R	7	0.0008464	1.464
1	Nioz-TC-01-A1R	7	0.093	1.656
1	Nioz-TC-01-A1R	7	0.002	1.229
1	Nioz-TC-01-A1R	7	0.001	1
1	Nioz-TC-01-A1R	7	0.032	3.981
1	Nioz-TC-01-A1R	7	0.0005643	2
1	Nioz-TC-01-A1R	7	0.282	1.499
1	Nioz-TC-01-A1R	7	0.054	2.877
1	Nioz-TC-01-A1R	7	0.008	1.955
1	Nioz-TC-01-A1R	7	0.0005643	2
1	Nioz-TC-01-A1R	7	0.005	1.639
1	Nioz-TC-01-A1R	7	0.002	3.413
1	Nioz-TC-01-A1R	7	0.1	1.054
1	Nioz-TC-01-A1R	7	0.037	2.014
1	Nioz-TC-01-A1R	7	0.015	1.289
1	Nioz-TC-01-A1R	7	0.051	2.199
1	Nioz-TC-01-A1R	7	0.014	1.18
1	Nioz-TC-01-A1R	7	0.004	2.038
1	Nioz-TC-01-A1R	7	0.026	1.454
1	Nioz-TC-01-A1R	7	0.074	2.329
1	Nioz-TC-01-A1R	7	0.046	1.617
1	Nioz-TC-01-A1R	7	0.009	2.035
1	Nioz-TC-01-A1R	7	0.045	3.115
1	Nioz-TC-01-A1R	7	0.152	2.559
1	Nioz-TC-01-A1R	7	0.004	1.926
1	Nioz-TC-01-A1R	7	0.003	1.551
1	Nioz-TC-01-A1R	7	0.376	2.532
1	Nioz-TC-01-A1R	7	0.001	1.553
1	Nioz-TC-01-A1R	7	0.006	1.737
1	Nioz-TC-01-A1R	7	0.004	1.954
1	Nioz-TC-01-A1R	7	0.006	1.475
1	Nioz-TC-01-A1R	7	0.164	1.594
1	Nioz-TC-01-A1R	7	0.053	1.528
1	Nioz-TC-01-A1R	7	0.065	1.469
1	Nioz-TC-01-A1R	7	0.003	1.218
1	Nioz-TC-01-A1R	7	0.099	3.084
1	Nioz-TC-01-A1R	7	0.004	3.828
1	Nioz-TC-01-A1R	7	0.028	2.782
1	Nioz-TC-01-A1R	7	0.018	1.663
1	Nioz-TC-01-A1R	7	0.002	2.564
1	Nioz-TC-01-A1R	7	0.034	2.417
1	Nioz-TC-01-A1R	7	0.001	1.468
1	Nioz-TC-01-A1R	7	0.0005643	2.646
1	Nioz-TC-01-A1R	7	0.032	3.478
1	Nioz-TC-01-A1R	7	0.003	2.212
1	Nioz-TC-01-A1R	7	0.043	1.963
1	Nioz-TC-01-A1R	7	0.077	1.411
1	Nioz-TC-01-A1R	7	0.133	2.786
1	Nioz-TC-01-A1R	7	0.412	1.266
1	Nioz-TC-01-A1R	7	0.013	1.837
1	Nioz-TC-01-A1R	7	0.002	1.229
1	Nioz-TC-01-A1R	7	0.0008464	1.464
1	Nioz-TC-01-A1R	7	0.001	4
1	Nioz-TC-01-A1R	7	0.0005643	2
1	Nioz-TC-01-A1R	7	0.008	1.238
1	Nioz-TC-01-A1R	7	0.035	1.855
1	Nioz-TC-01-A1R	7	0.368	1.731
1	Nioz-TC-01-A1R	7	0.019	1.273
1	Nioz-TC-01-A1R	7	0.041	2.592
1	Nioz-TC-01-A1R	7	0.039	1.674
1	Nioz-TC-01-A1R	7	0.004	1.251
1	Nioz-TC-01-A1R	7	0.031	1.816
1	Nioz-TC-01-A1R	7	0.001	1.581
1	Nioz-TC-01-A1R	7	0.014	1.176
1	Nioz-TC-01-A1R	7	0.005	1.206
1	Nioz-TC-01-A1R	7	0.004	1.527
1	Nioz-TC-01-A1R	7	0.0005643	2
1	Nioz-TC-01-A1R	7	0.006	2.218
1	Nioz-TC-01-A1R	7	0.028	1.693
1	Nioz-TC-01-A1R	7	0.005	1.624
1	Nioz-TC-01-A1R	7	0.007	1.681
1	Nioz-TC-01-A1R	7	0.0005643	2
1	Nioz-TC-01-A1R	7	0.007	1.508
1	Nioz-TC-01-A1R	7	0.153	2.649
1	Nioz-TC-01-A1R	7	0.001	1.496
1	Nioz-TC-01-A1R	7	0.005	2.347
1	Nioz-TC-01-A1R	7	0.002	1.596
1	Nioz-TC-01-A1R	7	0.009	2.136
1	Nioz-TC-01-A1R	7	0.043	1.681
1	Nioz-TC-01-A1R	7	0.013	1.716
1	Nioz-TC-01-A1R	7	0.044	1.923
1	Nioz-TC-01-A1R	7	0.014	1.997
1	Nioz-TC-01-A1R	7	0.111	2.559
1	Nioz-TC-01-A1R	7	0.0005643	2
1	Nioz-TC-01-A1R	7	0.0005643	2
1	Nioz-TC-01-A1R	7	0.028	3.492
1	Nioz-TC-01-A1R	7	0.001	2
1	Nioz-TC-01-A1R	7	0.021	1.393
1	Nioz-TC-01-A1R	7	0.0005643	2
1	Nioz-TC-01-A1R	7	0.05	2.315
1	Nioz-TC-01-A1R	7	0.037	1.386
1	Nioz-TC-01-A1R	7	0.124	1.083
1	Nioz-TC-01-A1R	7	0.003	1.372
1	Nioz-TC-01-A1R	7	0.045	2.347
1	Nioz-TC-01-A1R	7	0.318	1.248
1	Nioz-TC-01-A1R	7	0.079	1.785
1	Nioz-TC-01-A1R	7	0.004	2.399
1	Nioz-TC-01-A1R	7	0.014	2.059
1	Nioz-TC-01-A1R	7	0.0008464	1.464
1	Nioz-TC-01-A1R	7	0.004	1.439
1	Nioz-TC-01-A1R	7	0.007	1.504
1	Nioz-TC-01-A1R	7	0.0005643	2
1	Nioz-TC-01-A1R	7	0.054	2.51
1	Nioz-TC-01-A1R	7	0.001	1
1	Nioz-TC-01-A1R	7	0.147	1.051
1	Nioz-TC-01-A1R	7	0.294	1.862
1	Nioz-TC-01-A1R	7	0.318	2.185
1	Nioz-TC-01-A1R	7	0.319	1.892
1	Nioz-TC-01-A1R	7	0.025	1.839
1	Nioz-TC-01-A1R	7	0.0005643	2
1	Nioz-TC-01-A1R	7	0.002	1.291
1	Nioz-TC-01-A1R	7	0.026	1.67
1	Nioz-TC-01-A1R	7	0.0005643	2
1	Nioz-TC-01-A1R	7	0.1	2.337
1	Nioz-TC-01-A1R	7	0.002	2.391
1	Nioz-TC-01-A1R	7	0.019	2.748
1	Nioz-TC-01-A1R	7	0.001	1.553
1	Nioz-TC-01-A1R	7	0.107	1.948
1	Nioz-TC-01-A1R	7	0.0008464	1.464
1	Nioz-TC-01-A1R	7	0.0008464	1.464
1	Nioz-TC-01-A1R	7	0.001	1.553
1	Nioz-TC-01-A1R	7	0.017	2.048
1	Nioz-TC-01-A1R	7	0.12	1.581
1	Nioz-TC-01-A1R	7	0.578	3.062
1	Nioz-TC-01-A1R	7	0.001	2.136
1	Nioz-TC-01-A1R	7	0.045	1.484
1	Nioz-TC-01-A1R	7	0.0008464	1.464
1	Nioz-TC-01-A1R	7	0.094	1.953
1	Nioz-TC-01-A1R	7	0.001	2.53
1	Nioz-TC-01-A1R	7	0.085	2.482
1	Nioz-TC-01-A1R	7	0.036	2.14
1	Nioz-TC-01-A1R	7	0.005	1.614
1	Nioz-TC-01-A1R	7	0.022	1.235
1	Nioz-TC-01-A1R	7	0.001	1
1	Nioz-TC-01-A1R	7	0.008	1.994
1	Nioz-TC-01-A1R	7	0.343	1.971
1	Nioz-TC-01-A1R	7	0.059	1.412
1	Nioz-TC-01-A1R	7	0.021	1.44
1	Nioz-TC-01-A1R	7	0.003	2.145
1	Nioz-TC-01-A1R	7	0.0005643	2
1	Nioz-TC-01-A1R	7	0.007	1.528
1	Nioz-TC-01-A1R	7	0.0005643	2.646
1	Nioz-TC-01-A1R	7	0.03	2.003
1	Nioz-TC-01-A1R	7	0.061	1.383
1	Nioz-TC-01-A1R	7	0.101	3.767
1	Nioz-TC-01-A1R	7	0.818	3.885
1	Nioz-TC-01-A1R	7	0.129	1.147
1	Nioz-TC-01-A1R	7	0.041	2.398
1	Nioz-TC-01-A1R	7	0.102	1.981
1	Nioz-TC-01-A1R	7	0.049	2.267
1	Nioz-TC-01-A1R	7	0.214	1.582
1	Nioz-TC-01-A1R	7	0.23	1.223
1	Nioz-TC-01-A1R	7	0.058	3.443
1	Nioz-TC-01-A1R	7	0.095	1.606
1	Nioz-TC-01-A1R	7	0.227	1.123
1	Nioz-TC-01-A1R	7	0.006	1.187
1	Nioz-TC-01-A1R	7	0.01	2.227
1	Nioz-TC-01-A1R	7	0.036	1.536
1	Nioz-TC-01-A1R	7	0.275	3.931
1	Nioz-TC-01-A1R	7	0.014	2.733
1	Nioz-TC-01-A1R	7	0.002	1.308
1	Nioz-TC-01-A1R	7	0.001	1
1	Nioz-TC-01-A1R	7	0.001	1.553
1	Nioz-TC-01-A1R	7	0.012	2.891
1	Nioz-TC-01-A1R	7	0.0005643	2
1	Nioz-TC-01-A1R	7	0.002	1.809
1	Nioz-TC-01-A1R	7	0.0008464	1.464
1	Nioz-TC-01-A1R	7	0.068	2.25
1	Nioz-TC-01-A1R	7	0.093	1.744
1	Nioz-TC-01-A1R	7	0.002	1.5
1	Nioz-TC-01-A1R	7	0.388	1.937
1	Nioz-TC-01-A1R	7	0.002	1.624
1	Nioz-TC-01-A1R	7	0.016	1.16
1	Nioz-TC-01-A1R	7	0.018	2.392
1	Nioz-TC-01-A1R	7	0.085	2.034
1	Nioz-TC-01-A1R	7	0.036	5.333
1	Nioz-TC-01-A1R	7	0.142	3.318
1	Nioz-TC-01-A1R	7	0.003	2.406
1	Nioz-TC-01-A1R	7	0.067	1.323
1	Nioz-TC-01-A1R	7	0.013	3.007
1	Nioz-TC-01-A1R	7	0.001	2
1	Nioz-TC-01-A1R	7	0.041	1.49
1	Nioz-TC-01-A1R	7	1.18	2.741
1	Nioz-TC-01-A1R	7	0.0008464	1.464
1	Nioz-TC-01-A1R	7	0.057	2.043
1	Nioz-TC-01-A1R	7	0.346	1.232
1	Nioz-TC-01-A1R	7	0.006	2.079
1	Nioz-TC-01-A1R	7	0.004	3.037
1	Nioz-TC-01-A1R	7	0.021	1.592
1	Nioz-TC-01-A1R	7	0.004	1.377
1	Nioz-TC-01-A1R	7	0.055	1.912
1	Nioz-TC-01-A1R	7	0.015	1.134
1	Nioz-TC-01-A1R	7	0.002	2.519
1	Nioz-TC-01-A1R	7	0.005	2.689
1	Nioz-TC-01-A1R	7	0.0005643	2
1	Nioz-TC-01-A1R	7	0.024	2.366
1	Nioz-TC-01-A1R	7	0.0008464	3
1	Nioz-TC-01-A1R	7	0.002	1.936
1	Nioz-TC-01-A1R	7	0.006	1.448
1	Nioz-TC-01-A1R	7	0.005	1.845
1	Nioz-TC-01-A1R	7	0.006	2.248
1	Nioz-TC-01-A1R	7	0.014	2.641
1	Nioz-TC-01-A1R	7	0.023	1.04
1	Nioz-TC-01-A1R	7	0.0005643	2
1	Nioz-TC-01-A1R	7	0.071	1.284
1	Nioz-TC-01-A1R	7	0.002	1.291
1	Nioz-TC-01-A1R	7	0.613	1.11
1	Nioz-TC-01-A1R	7	0.004	1.383
1	Nioz-TC-01-A1R	7	0.015	1.732
1	Nioz-TC-01-A1R	7	0.001	2.031
1	Nioz-TC-01-A1R	7	0.203	2.644
1	Nioz-TC-01-A1R	7	0.0008464	1.464
1	Nioz-TC-01-A1R	7	0.001	1.468
1	Nioz-TC-01-A1R	7	0.0008464	1.464
1	Nioz-TC-01-A1R	7	0.001	2.61
1	Nioz-TC-01-A1R	7	0.006	1.814
1	Nioz-TC-01-A1R	7	0.088	1.874
1	Nioz-TC-01-A1R	7	1.991	1.942
1	Nioz-TC-01-A1R	7	0.0008464	2.702
1	Nioz-TC-01-A1R	7	0.008	1.741
1	Nioz-TC-01-A1R	7	0.025	1.289
1	Nioz-TC-01-A1R	7	0.017	1.646
1	Nioz-TC-01-A1R	7	0.012	2.099
1	Nioz-TC-01-A1R	7	0.01	1.282
1	Nioz-TC-01-A1R	7	0.004	2.573
1	Nioz-TC-01-A1R	7	0.0005643	2.646
1	Nioz-TC-01-A1R	7	0.016	1.184
1	Nioz-TC-01-A1R	7	0.019	1.289
1	Nioz-TC-01-A1R	7	0.003	1.894
1	Nioz-TC-01-A1R	7	0.015	2.145
1	Nioz-TC-01-A1R	7	0.001	2.031
1	Nioz-TC-01-A1R	7	0.074	2.048
1	Nioz-TC-01-A1R	7	0.021	2.018
1	Nioz-TC-01-A1R	7	0.002	2.237
1	Nioz-TC-01-A1R	7	0.0005643	2
1	Nioz-TC-01-A1R	7	0.009	1.329
1	Nioz-TC-01-A1R	7	0.0008464	1.464
1	Nioz-TC-01-A1R	7	0.201	3.645
1	Nioz-TC-01-A1R	7	0.002	1.229
1	Nioz-TC-01-A1R	7	0.053	1.077
1	Nioz-TC-01-A1R	7	0.1	1.492
1	Nioz-TC-01-A1R	7	0.0005643	2.646
1	Nioz-TC-01-A1R	7	0.009	2.885
1	Nioz-TC-01-A1R	7	0.019	2.979
1	Nioz-TC-01-A1R	7	0.015	2.043
1	Nioz-TC-01-A1R	7	0.161	1.537
1	Nioz-TC-01-A1R	7	0.01	2.61
1	Nioz-TC-01-A1R	7	0.003	2.575
1	Nioz-TC-01-A1R	7	0.004	1.239
1	Nioz-TC-01-A1R	7	0.035	1.283
1	Nioz-TC-01-A1R	7	0.062	1.621
1	Nioz-TC-01-A1R	7	0.002	1.069
1	Nioz-TC-01-A1R	7	0.131	1.588
1	Nioz-TC-01-A1R	7	0.041	1.823
1	Nioz-TC-01-A1R	7	0.042	2.31
1	Nioz-TC-01-A1R	7	0.017	1.213
1	Nioz-TC-01-A1R	7	0.019	2.268
1	Nioz-TC-01-A1R	7	0.055	3.359
1	Nioz-TC-01-A1R	7	0.0008464	1.464
1	Nioz-TC-01-A1R	7	0.157	2.097
1	Nioz-TC-01-A1R	7	0.006	2.683
1	Nioz-TC-01-A1R	7	0.009	2.018
1	Nioz-TC-01-A1R	7	0.009	1.879
1	Nioz-TC-01-A1R	7	0.117	2.478
1	Nioz-TC-01-A1R	7	0.0005643	2
1	Nioz-TC-01-A1R	7	0.006	2.082
1	Nioz-TC-01-A1R	7	0.019	1.55
1	Nioz-TC-01-A1R	7	0.002	2.119
1	Nioz-TC-01-A1R	7	0.012	1.551
1	Nioz-TC-01-A1R	7	0.008	1.046
1	Nioz-TC-01-A1R	7	0.283	1.142
1	Nioz-TC-01-A1R	7	0.017	1.311
1	Nioz-TC-01-A1R	7	0.001	1.553
1	Nioz-TC-01-A1R	7	0.081	4.202
1	Nioz-TC-01-A1R	7	0.014	1.019
1	Nioz-TC-01-A1R	7	0.006	1.457
1	Nioz-TC-01-A1R	7	0.438	1.212
1	Nioz-TC-01-A1R	7	0.003	1.236
1	Nioz-TC-01-A1R	7	0.011	2.211
1	Nioz-TC-01-A1R	7	0.517	2.454
1	Nioz-TC-01-A1R	7	0.037	1.672
1	Nioz-TC-01-A1R	7	0.0008464	1.464
1	Nioz-TC-01-A1R	7	0.022	1.464
1	Nioz-TC-01-A1R	7	0.422	1.688
1	Nioz-TC-01-A1R	7	0.007	2.31
1	Nioz-TC-01-A1R	7	0.0005643	2
1	Nioz-TC-01-A1R	7	0.016	1.78
1	Nioz-TC-01-A1R	7	0.0008464	1.464
1	Nioz-TC-01-A1R	7	0.122	2.614
1	Nioz-TC-01-A1R	7	0.005	1.538
1	Nioz-TC-01-A1R	7	0.006	1.919
1	Nioz-TC-01-A1R	7	0.337	1.067
1	Nioz-TC-01-A1R	7	0.055	3.513
1	Nioz-TC-01-A1R	7	1.08	1.502
1	Nioz-TC-01-A1R	7	0.038	1.444
1	Nioz-TC-01-A1R	7	0.002	2.524
1	Nioz-TC-01-A1R	7	0.022	1.851
1	Nioz-TC-01-A1R	7	0.003	1.672
1	Nioz-TC-01-A1R	7	0.001	1
1	Nioz-TC-01-A1R	7	0.067	1.751
1	Nioz-TC-01-A1R	7	0.006	2.396
1	Nioz-TC-01-A1R	7	0.695	1.828
1	Nioz-TC-01-A1R	7	0.0005643	2
1	Nioz-TC-01-A1R	7	0.0008464	3
1	Nioz-TC-01-A1R	7	0.041	1.619
1	Nioz-TC-01-A1R	7	0.002	1.229
1	Nioz-TC-01-A1R	7	0.037	2.61
1	Nioz-TC-01-A1R	7	0.007	1.627
1	Nioz-TC-01-A1R	7	0.0005643	2
1	Nioz-TC-01-A1R	7	0.0008464	1.464
1	Nioz-TC-01-A1R	7	0.014	2.377
1	Nioz-TC-01-A1R	7	0.048	2.395
1	Nioz-TC-01-A1R	7	0.023	1.443
1	Nioz-TC-01-A1R	7	0.037	2.138
1	Nioz-TC-01-A1R	7	0.0005643	2
1	Nioz-TC-01-A1R	7	0.043	2.233
1	Nioz-TC-01-A1R	7	0.012	1.674
1	Nioz-TC-01-A1R	7	0.002	1.668
1	Nioz-TC-01-A1R	7	0.0005643	2
1	Nioz-TC-01-A1R	7	0.023	2.864
1	Nioz-TC-01-A1R	7	0.003	2.407
1	Nioz-TC-01-A1R	7	0.18	1.832
1	Nioz-TC-01-A1R	7	0.009	1.544
1	Nioz-TC-01-A1R	7	0.005	1.535
1	Nioz-TC-01-A1R	7	0.001	2.031
1	Nioz-TC-01-A1R	7	0.003	3.031
1	Nioz-TC-01-A1R	7	0.007	1.749
1	Nioz-TC-01-A1R	7	0.029	1.125
1	Nioz-TC-01-A1R	7	0.023	1.536
1	Nioz-TC-01-A1R	7	0.162	2.399
1	Nioz-TC-01-A1R	7	0.027	2.217
1	Nioz-TC-01-A1R	7	0.003	1.236
1	Nioz-TC-01-A1R	7	0.001	1.553
1	Nioz-TC-01-A1R	7	0.001	5
1	Nioz-TC-01-A1R	7	0.0005643	2
1	Nioz-TC-01-A1R	7	0.005	1.863
1	Nioz-TC-01-A1R	7	0.18	1.389
1	Nioz-TC-01-A1R	7	0.004	1.067
1	Nioz-TC-01-A1R	7	0.004	1.611
1	Nioz-TC-01-A1R	7	0.005	1.601
1	Nioz-TC-01-A1R	7	0.558	2.24
1	Nioz-TC-01-A1R	7	0.008	1.839
1	Nioz-TC-01-A1R	7	0.0005643	2
1	Nioz-TC-01-A1R	7	0.0008464	3
1	Nioz-TC-01-A1R	7	0.071	2.756
1	Nioz-TC-01-A1R	7	0.0008464	3
1	Nioz-TC-01-A1R	7	0.111	2.153
1	Nioz-TC-01-A1R	7	0.0008464	1.464
1	Nioz-TC-01-A1R	7	1.107	3.01
1	Nioz-TC-01-A1R	7	0.033	1.647
1	Nioz-TC-01-A1R	7	0.0005643	2
1	Nioz-TC-01-A1R	7	0.014	1.499
1	Nioz-TC-01-A1R	7	0.001	2.031
1	Nioz-TC-01-A1R	7	0.106	1.906
1	Nioz-TC-01-A1R	7	0.098	1.578
1	Nioz-TC-01-A1R	7	0.002	1.5
1	Nioz-TC-01-A1R	7	0.015	1.486
1	Nioz-TC-01-A1R	7	0.0008464	3
1	Nioz-TC-01-A1R	7	0.021	1.755
1	Nioz-TC-01-A1R	7	0.003	1.817
1	Nioz-TC-01-A1R	7	0.155	2.961
1	Nioz-TC-01-A1R	7	0.15	2.59
1	Nioz-TC-01-A1R	7	0.083	1.57
1	Nioz-TC-01-A1R	7	0.16	2.659
1	Nioz-TC-01-A1R	7	0.007	1.674
1	Nioz-TC-01-A1R	7	0.032	1.734
1	Nioz-TC-01-A1R	7	0.0008464	3
1	Nioz-TC-01-A1R	7	0.012	1.269
1	Nioz-TC-01-A1R	7	0.014	2.481
1	Nioz-TC-01-A1R	7	0.003	2.016
1	Nioz-TC-01-A1R	7	0.039	2.44
1	Nioz-TC-01-A1R	7	0.0005643	2
1	Nioz-TC-01-A1R	7	0.005	1.315
1	Nioz-TC-01-A1R	7	0.0005643	2
1	Nioz-TC-01-A1R	7	0.001	1.581
1	Nioz-TC-01-A1R	7	0.007	1.873
1	Nioz-TC-01-A1R	7	0.01	3.212
1	Nioz-TC-01-A1R	7	0.004	1.361
1	Nioz-TC-01-A1R	7	0.003	2.036
1	Nioz-TC-01-A1R	7	0.194	1.11
1	Nioz-TC-01-A1R	7	0.003	1.921
1	Nioz-TC-01-A1R	7	0.033	1.384
1	Nioz-TC-01-A1R	7	0.005	1
1	Nioz-TC-01-A1R	7	0.059	1.232
1	Nioz-TC-01-A1R	7	0.031	4.589
1	Nioz-TC-01-A1R	7	0.071	2.193
1	Nioz-TC-01-A1R	7	0.002	1.936
1	Nioz-TC-01-A1R	7	0.003	1.135
1	Nioz-TC-01-A1R	7	0.036	1.876
1	Nioz-TC-01-A1R	7	0.032	2.105
1	Nioz-TC-01-A1R	7	0.014	1.8
1	Nioz-TC-01-A1R	7	0.0005643	2
1	Nioz-TC-01-A1R	7	0.06	1.57
1	Nioz-TC-01-A1R	7	0.02	1.815
1	Nioz-TC-01-A1R	7	0.003	1.269
1	Nioz-TC-01-A1R	7	0.005	1.465
1	Nioz-TC-01-A1R	7	0.004	1.611
1	Nioz-TC-01-A1R	7	0.002	1.856
1	Nioz-TC-01-A1R	7	0.008	1.648
1	Nioz-TC-01-A1R	7	0.003	1.185
1	Nioz-TC-01-A1R	7	0.078	1.256
1	Nioz-TC-01-A1R	7	0.001	2.749
1	Nioz-TC-01-A1R	7	0.006	1.397
1	Nioz-TC-01-A1R	7	0.004	2.078
1	Nioz-TC-01-A1R	7	0.092	2.247
1	Nioz-TC-01-A1R	7	0.064	1.1
1	Nioz-TC-01-A1R	7	0.0008464	3
1	Nioz-TC-01-A1R	7	0.063	1.24
1	Nioz-TC-01-A1R	7	0.002	1.5
1	Nioz-TC-01-A1R	7	0.016	1.619
1	Nioz-TC-01-A1R	7	0.001	3.145
1	Nioz-TC-01-A1R	7	0.052	2.549
1	Nioz-TC-01-A1R	7	0.0005643	2
1	Nioz-TC-01-A1R	7	0.005	2.094
1	Nioz-TC-01-A1R	7	0.118	1.703
1	Nioz-TC-01-A1R	7	0.0008464	1.464
1	Nioz-TC-01-A1R	7	0.146	1.246
1	Nioz-TC-01-A1R	7	0.003	3.615
1	Nioz-TC-01-A1R	7	0.161	1.1
1	Nioz-TC-01-A1R	7	0.002	1.5
1	Nioz-TC-01-A1R	7	0.004	1.137
1	Nioz-TC-01-A1R	7	0.007	1.606
1	Nioz-TC-01-A1R	7	0.039	1.403
1	Nioz-TC-01-A1R	7	0.117	1.2
1	Nioz-TC-01-A1R	7	0.001	2.031
1	Nioz-TC-01-A1R	7	0.042	1.503
1	Nioz-TC-01-A1R	7	0.049	1.67
1	Nioz-TC-01-A1R	7	0.184	1.523
1	Nioz-TC-01-A1R	7	0.03	1.928
1	Nioz-TC-01-A1R	7	0.05	3.5
1	Nioz-TC-01-A1R	7	0.02	1.199
1	Nioz-TC-01-A1R	7	0.0005643	2
1	Nioz-TC-01-A1R	7	0.032	1.337
1	Nioz-TC-01-A1R	7	0.192	3.429
1	Nioz-TC-01-A1R	7	0.008	1.316
1	Nioz-TC-01-A1R	7	0.022	2.055
1	Nioz-TC-01-A1R	7	0.002	2
1	Nioz-TC-01-A1R	7	0.0005643	2
1	Nioz-TC-01-A1R	7	0.079	1.868
1	Nioz-TC-01-A1R	7	0.218	2.035
1	Nioz-TC-01-A1R	7	0.004	2.468
1	Nioz-TC-01-A1R	7	0.241	2.092
1	Nioz-TC-01-A1R	7	0.0005643	2
1	Nioz-TC-01-A1R	7	0.021	1.98
1	Nioz-TC-01-A1R	7	0.14	1.497
1	Nioz-TC-01-A1R	7	0.003	1.679
1	Nioz-TC-01-A1R	7	0.223	1.917
1	Nioz-TC-01-A1R	7	0.004	1.291
1	Nioz-TC-01-A1R	7	0.039	1.949
1	Nioz-TC-01-A1R	7	0.021	1.559
1	Nioz-TC-01-A1R	7	0.0008464	3
1	Nioz-TC-01-A1R	7	0.0008464	1.464
1	Nioz-TC-01-A1R	7	0.0005643	2
1	Nioz-TC-01-A1R	7	0.005	1.694
1	Nioz-TC-01-A1R	7	0.006	2.061
1	Nioz-TC-01-A1R	7	0.005	3.164
1	Nioz-TC-01-A1R	7	0.15	2.386
1	Nioz-TC-01-A1R	7	0.003	1.372
1	Nioz-TC-01-A1R	7	0.003	1.269
1	Nioz-TC-01-A1R	7	0.0005643	2
1	Nioz-TC-01-A1R	7	0.0008464	1.464
1	Nioz-TC-01-A1R	7	0.002	1.668
1	Nioz-TC-01-A1R	7	0.017	2.955
1	Nioz-TC-01-A1R	7	0.023	1.213
1	Nioz-TC-01-A1R	7	0.073	2.364
1	Nioz-TC-01-A1R	7	0.005	1.749
1	Nioz-TC-01-A1R	7	0.095	1.189
1	Nioz-TC-01-A1R	7	0.0005643	2
1	Nioz-TC-01-A1R	7	0.01	1.961
1	Nioz-TC-01-A1R	7	0.0005643	2
1	Nioz-TC-01-A1R	7	0.044	1.834
1	Nioz-TC-01-A1R	7	0.0005643	2
1	Nioz-TC-01-A1R	7	0.186	1.311
1	Nioz-TC-01-A1R	7	0.0005643	2.646
1	Nioz-TC-01-A1R	7	0.089	1.901
1	Nioz-TC-01-A1R	7	0.037	1.464
1	Nioz-TC-01-A1R	7	0.0005643	2
1	Nioz-TC-01-A1R	7	0.084	1.189
1	Nioz-TC-01-A1R	7	0.004	1.42
1	Nioz-TC-01-A1R	7	0.003	1.185
1	Nioz-TC-01-A1R	7	0.001	4
1	Nioz-TC-01-A1R	7	0.0005643	2
1	Nioz-TC-01-A1R	7	0.001	4
1	Nioz-TC-01-A1R	7	0.0008464	3
1	Nioz-TC-01-A1R	7	0.003	2.797
1	Nioz-TC-01-A1R	7	0.006	2.76
1	Nioz-TC-01-A1R	7	0.0005643	2
1	Nioz-TC-01-A1R	7	0.004	2.367
1	Nioz-TC-01-A1R	7	0.008	1.166
1	Nioz-TC-01-A1R	7	0.003	1.372
1	Nioz-TC-01-A1R	7	0.003	1.679
1	Nioz-TC-01-A1R	7	0.005	2.018
1	Nioz-TC-01-A1R	7	0.017	1.579
1	Nioz-TC-01-A1R	7	0.0005643	2.646
1	Nioz-TC-01-A1R	7	0.015	1.387
1	Nioz-TC-01-A1R	7	0.001	1.468
1	Nioz-TC-01-A1R	7	0.001	1.553
1	Nioz-TC-01-A1R	7	0.004	2.148
1	Nioz-TC-01-A1R	7	0.004	1.672
1	Nioz-TC-01-A1R	7	0.019	1.08
1	Nioz-TC-01-A1R	7	0.007	1.177
1	Nioz-TC-01-A1R	7	0.005	1.209
1	Nioz-TC-01-A1R	7	0.005	1.218
1	Nioz-TC-01-A1R	7	0.076	1.363
1	Nioz-TC-01-A1R	7	0.007	1.638
1	Nioz-TC-01-A1R	7	0.124	1.825
1	Nioz-TC-01-A1R	7	0.005	2.105
1	Nioz-TC-01-A1R	7	0.027	1.183
1	Nioz-TC-01-A1R	7	0.001	4
1	Nioz-TC-01-A1R	7	0.024	1.557
1	Nioz-TC-01-A1R	7	0.014	3.539
1	Nioz-TC-01-A1R	7	0.005	1.617
1	Nioz-TC-01-A1R	7	0.0005643	2
1	Nioz-TC-01-A1R	7	0.28	3.117
1	Nioz-TC-01-A1R	7	0.057	1.254
1	Nioz-TC-01-A1R	7	0.026	2.102
1	Nioz-TC-01-A1R	7	0.148	2.515
1	Nioz-TC-01-A1R	7	0.003	1.714
1	Nioz-TC-01-A1R	7	0.148	1.848
1	Nioz-TC-01-A1R	7	0.006	2.234
1	Nioz-TC-01-A1R	7	0.003	1.536
1	Nioz-TC-01-A1R	7	0.183	2.121
1	Nioz-TC-01-A1R	7	0.002	2.082
1	Nioz-TC-01-A1R	7	0.0008464	2.702
1	Nioz-TC-01-A1R	7	0.007	1.295
1	Nioz-TC-01-A1R	7	0.262	1.43
1	Nioz-TC-01-A1R	7	0.001	4
1	Nioz-TC-01-A1R	7	0.009	1.167
1	Nioz-TC-01-A1R	7	0.003	2.217
1	Nioz-TC-01-A1R	7	0.091	3.021
1	Nioz-TC-01-A1R	7	0.01	1.888
1	Nioz-TC-01-A1R	7	0.387	2.796
1	Nioz-TC-01-A1R	7	0.0008464	3
1	Nioz-TC-01-A1R	7	0.001	1
1	Nioz-TC-01-A1R	7	0.07	2.35
1	Nioz-TC-01-A1R	7	0.01	1.63
1	Nioz-TC-01-A1R	7	0.01	2.107
1	Nioz-TC-01-A1R	7	0.001	2.308
1	Nioz-TC-01-A1R	7	0.032	1.396
1	Nioz-TC-01-A1R	7	0.058	1.728
1	Nioz-TC-01-A1R	7	0.008	1.393
1	Nioz-TC-01-A1R	7	0.0008464	1.464
1	Nioz-TC-01-A1R	7	0.238	3.668
1	Nioz-TC-01-A1R	7	0.032	1.243
1	Nioz-TC-01-A1R	7	0.003	2.057
1	Nioz-TC-01-A1R	7	0.059	1.537
1	Nioz-TC-01-A1R	7	0.066	3.406
1	Nioz-TC-01-A1R	7	0.084	1.302
1	Nioz-TC-01-A1R	7	0.045	1.694
1	Nioz-TC-01-A1R	7	0.582	1.711
1	Nioz-TC-01-A1R	7	0.018	1.648
1	Nioz-TC-01-A1R	7	0.005	1.699
1	Nioz-TC-01-A1R	7	0.003	2.243
1	Nioz-TC-01-A1R	7	0.001	2.308
1	Nioz-TC-01-A1R	7	0.039	1.343
1	Nioz-TC-01-A1R	7	0.0005643	2.646
1	Nioz-TC-01-A1R	7	0.034	1.173
1	Nioz-TC-01-A1R	7	0.0008464	2.702
1	Nioz-TC-01-A1R	7	0.001	1.468
1	Nioz-TC-01-A1R	7	0.004	1.264
1	Nioz-TC-01-A1R	7	0.079	2.386
1	Nioz-TC-01-A1R	7	0.0005643	2.646
1	Nioz-TC-01-A1R	7	0.156	2.211
1	Nioz-TC-01-A1R	7	0.009	1.23
1	Nioz-TC-01-A1R	7	0.109	1.556
1	Nioz-TC-01-A1R	7	0.0005643	2
1	Nioz-TC-01-A1R	7	0.0008464	3
1	Nioz-TC-01-A1R	7	0.004	1.486
1	Nioz-TC-01-A1R	7	0.24	2.177
1	Nioz-TC-01-A1R	7	0.055	1.44
1	Nioz-TC-01-A1R	7	0.007	1.101
1	Nioz-TC-01-A1R	7	0.018	2.478
1	Nioz-TC-01-A1R	7	0.082	4.055
1	Nioz-TC-01-A1R	7	0.004	1.697
1	Nioz-TC-01-A1R	7	0.67	1.57
1	Nioz-TC-01-A1R	7	0.003	1.372
1	Nioz-TC-01-A1R	7	0.007	1.183
1	Nioz-TC-01-A1R	7	0.19	1.247
1	Nioz-TC-01-A1R	7	0.048	1.448
1	Nioz-TC-01-A1R	7	0.032	1.456
1	Nioz-TC-01-A1R	7	0.038	1.298
1	Nioz-TC-01-A1R	7	0.043	4.03
1	Nioz-TC-01-A1R	7	0.2	2.372
1	Nioz-TC-01-A1R	7	0.019	1.925
1	Nioz-TC-01-A1R	7	0.078	1.338
1	Nioz-TC-01-A1R	7	0.001	2.031
1	Nioz-TC-01-A1R	7	0.006	2.243
1	Nioz-TC-01-A1R	7	0.255	2.773
1	Nioz-TC-01-A1R	7	0.004	3.393
1	Nioz-TC-01-A1R	7	0.016	1.869
1	Nioz-TC-01-A1R	7	0.007	2.963
1	Nioz-TC-01-A1R	7	0.009	1.544
1	Nioz-TC-01-A1R	7	0.212	2.131
1	Nioz-TC-01-A1R	7	0.285	2.776
1	Nioz-TC-01-A1R	7	0.004	1.159
1	Nioz-TC-01-A1R	7	0.014	1.681
1	Nioz-TC-01-A1R	7	0.0005643	2
1	Nioz-TC-01-A1R	7	0.601	3.467
1	Nioz-TC-01-A1R	7	0.025	1.839
1	Nioz-TC-01-A1R	7	0.009	2.465
1	Nioz-TC-01-A1R	7	0.032	1.983
1	Nioz-TC-01-A1R	7	0.002	2.564
1	Nioz-TC-01-A1R	7	0.003	1.139
1	Nioz-TC-01-A1R	7	0.024	1.595
1	Nioz-TC-01-A1R	7	0.207	2.267
1	Nioz-TC-01-A1R	7	0.01	1.162
1	Nioz-TC-01-A1R	7	0.08	2.649
1	Nioz-TC-01-A1R	7	0.048	2.473
1	Nioz-TC-01-A1R	7	0.0005643	2
1	Nioz-TC-01-A1R	7	0.05	2.578
1	Nioz-TC-01-A1R	7	0.003	2.374
1	Nioz-TC-01-A1R	7	0.0008464	3
1	Nioz-TC-01-A1R	7	0.001	2.308
1	Nioz-TC-01-A1R	7	0.151	1.676
1	Nioz-TC-01-A1R	7	0.002	1.291
1	Nioz-TC-01-A1R	7	0.199	1.488
1	Nioz-TC-01-A1R	7	0.011	2.022
1	Nioz-TC-01-A1R	7	0.003	1.837
1	Nioz-TC-01-A1R	7	0.047	1.2
1	Nioz-TC-01-A1R	7	0.108	1.815
1	Nioz-TC-01-A1R	7	0.014	1.568
1	Nioz-TC-01-A1R	7	0.003	2.089
1	Nioz-TC-01-A1R	7	0.006	1.582
1	Nioz-TC-01-A1R	7	0.029	2.964
1	Nioz-TC-01-A1R	7	0.027	2.812
1	Nioz-TC-01-A1R	7	0.076	1.305
1	Nioz-TC-01-A1R	7	0.048	1.587
1	Nioz-TC-01-A1R	7	0.001	1
1	Nioz-TC-01-A1R	7	0.401	2.57
1	Nioz-TC-01-A1R	7	0.048	1.872
1	Nioz-TC-01-A1R	7	0.0008464	1.464
1	Nioz-TC-01-A1R	7	0.001	1.553
1	Nioz-TC-01-A1R	7	0.204	1.404
1	Nioz-TC-01-A1R	7	0.412	2.144
1	Nioz-TC-01-A1R	7	0.0005643	2
1	Nioz-TC-01-A1R	7	0.005	1.97
1	Nioz-TC-01-A1R	7	0.015	1.511
1	Nioz-TC-01-A1R	7	0.0005643	2
1	Nioz-TC-01-A1R	7	0.002	1.124
1	Nioz-TC-01-A1R	7	0.003	1.551
1	Nioz-TC-01-A1R	7	0.055	1.582
1	Nioz-TC-01-A1R	7	0.004	1.194
1	Nioz-TC-01-A1R	7	0.002	1.124
1	Nioz-TC-01-A1R	7	0.018	1.233
1	Nioz-TC-01-A1R	7	0.003	1.04
1	Nioz-TC-01-A1R	7	0.032	2.965
1	Nioz-TC-01-A1R	7	0.004	1.497
1	Nioz-TC-01-A1R	7	0.07	1.802
1	Nioz-TC-01-A1R	7	0.261	3.13
1	Nioz-TC-01-A1R	7	0.908	1.616
1	Nioz-TC-01-A1R	7	0.011	1.286
1	Nioz-TC-01-A1R	7	0.001	2.188
1	Nioz-TC-01-A1R	7	0.014	1.537
1	Nioz-TC-01-A1R	7	0.0008464	1.464
1	Nioz-TC-01-A1R	7	0.05	1.346
1	Nioz-TC-01-A1R	7	0.227	2.947
1	Nioz-TC-01-A1R	7	0.002	2.212
1	Nioz-TC-01-A1R	7	0.653	2.203
1	Nioz-TC-01-A1R	7	0.0005643	2
1	Nioz-TC-01-A1R	7	0.003	1.579
1	Nioz-TC-01-A1R	7	0.076	3.288
1	Nioz-TC-01-A1R	7	0.078	1.199
1	Nioz-TC-01-A1R	7	0.04	1.596
1	Nioz-TC-01-A1R	7	0.57	1.694
1	Nioz-TC-01-A1R	7	0.007	1.256
1	Nioz-TC-01-A1R	7	0.142	1.897
1	Nioz-TC-01-A1R	7	0.018	3.406
1	Nioz-TC-01-A1R	7	0.001	1.553
1	Nioz-TC-01-A1R	7	0.002	1.605
1	Nioz-TC-01-A1R	7	0.015	2.025
1	Nioz-TC-01-A1R	7	0.089	1.4
1	Nioz-TC-01-A1R	7	0.027	1.258
1	Nioz-TC-01-A1R	7	0.001	1.553
1	Nioz-TC-01-A1R	7	0.003	1.61
1	Nioz-TC-01-A1R	7	0.01	2.357
1	Nioz-TC-01-A1R	7	0.069	2.645
1	Nioz-TC-01-A1R	7	0.058	1.413
1	Nioz-TC-01-A1R	7	0.002	1.387
1	Nioz-TC-01-A1R	7	0.0005643	2
1	Nioz-TC-01-A1R	7	0.016	1.919
1	Nioz-TC-01-A1R	7	0.022	1.625
1	Nioz-TC-01-A1R	7	0.0008464	1.464
1	Nioz-TC-01-A1R	7	0.002	3.152
1	Nioz-TC-01-A1R	7	0.192	1.653
1	Nioz-TC-01-A1R	7	0.0008464	1.464
1	Nioz-TC-01-A1R	7	0.001	1
1	Nioz-TC-01-A1R	7	0.039	1.494
1	Nioz-TC-01-A1R	7	0.581	1.516
1	Nioz-TC-01-A1R	7	0.018	3.079
1	Nioz-TC-01-A1R	7	0.0005643	2
1	Nioz-TC-01-A1R	7	0.054	2.61
1	Nioz-TC-01-A1R	7	0.043	2.161
1	Nioz-TC-01-A1R	7	0.067	1.267
1	Nioz-TC-01-A1R	7	0.012	1.585
1	Nioz-TC-01-A1R	7	0.01	1.538
1	Nioz-TC-01-A1R	7	0.028	1.498
1	Nioz-TC-01-A1R	7	0.0005643	2
1	Nioz-TC-01-A1R	7	0.036	1.875
1	Nioz-TC-01-A1R	7	0.051	1.566
1	Nioz-TC-01-A1R	7	0.0008464	1.464
1	Nioz-TC-01-A1R	7	0.271	1.394
1	Nioz-TC-01-A1R	7	0.126	2.479
1	Nioz-TC-01-A1R	7	0.0005643	2
1	Nioz-TC-01-A1R	7	0.002	1.939
1	Nioz-TC-01-A1R	7	0.032	1.818
1	Nioz-TC-01-A1R	7	0.001	1.553
1	Nioz-TC-01-A1R	7	0.197	1.628
1	Nioz-TC-01-A1R	7	0.006	2.648
1	Nioz-TC-01-A1R	7	0.024	3.853
1	Nioz-TC-01-A1R	7	0.044	1.992
1	Nioz-TC-01-A1R	7	0.111	1.962
1	Nioz-TC-01-A1R	7	0.181	2.116
1	Nioz-TC-01-A1R	7	0.0005643	2
1	Nioz-TC-01-A1R	7	0.033	1.984
1	Nioz-TC-01-A1R	7	0.015	2.392
1	Nioz-TC-01-A1R	7	0.011	1.279
1	Nioz-TC-01-A1R	7	0.093	2.347
1	Nioz-TC-01-A1R	7	0.04	1.376
1	Nioz-TC-01-A1R	7	0.022	2.428
1	Nioz-TC-01-A1R	7	0.094	2.547
1	Nioz-TC-01-A1R	7	0.002	1.554
1	Nioz-TC-01-A1R	7	0.249	2.456
1	Nioz-TC-01-A1R	7	0.006	1.288
1	Nioz-TC-01-A1R	7	0.003	1.587
1	Nioz-TC-01-A1R	7	0.001	2.031
1	Nioz-TC-01-A1R	7	0.004	2.89
1	Nioz-TC-01-A1R	7	0.002	1.936
1	Nioz-TC-01-A1R	7	0.218	1.293
1	Nioz-TC-01-A1R	7	0.054	1.471
1	Nioz-TC-01-A1R	7	0.104	3.335
1	Nioz-TC-01-A1R	7	0.036	1.472
1	Nioz-TC-01-A1R	7	0.0008464	3
1	Nioz-TC-01-A1R	7	0.315	1.035
1	Nioz-TC-01-A1R	7	0.006	1.53
1	Nioz-TC-01-A1R	7	0.0008464	1.464
1	Nioz-TC-01-A1R	7	0.305	1.984
1	Nioz-TC-01-A1R	7	0.008	2.835
1	Nioz-TC-01-A1R	7	0.161	2.116
1	Nioz-TC-01-A1R	7	0.18	1.716
1	Nioz-TC-01-A1R	7	0.0008464	1.464
1	Nioz-TC-01-A1R	7	0.208	1.805
1	Nioz-TC-01-A1R	7	0.008	1.605
1	Nioz-TC-01-A1R	7	0.096	1.798
1	Nioz-TC-01-A1R	7	0.004	1.395
1	Nioz-TC-01-A1R	7	0.0005643	2
1	Nioz-TC-01-A1R	7	0.483	1.165
1	Nioz-TC-01-A1R	7	0.736	1.555
1	Nioz-TC-01-A1R	7	0.009	1.698
1	Nioz-TC-01-A1R	7	0.0005643	2
1	Nioz-TC-01-A1R	7	0.001	1.553
1	Nioz-TC-01-A1R	7	0.002	1.936
1	Nioz-TC-01-A1R	7	0.005	1.161
1	Nioz-TC-01-A1R	7	0.085	1.367
1	Nioz-TC-01-A1R	7	0.051	2.194
1	Nioz-TC-01-A1R	7	0.002	2.023
1	Nioz-TC-01-A1R	7	0.003	2.386
1	Nioz-TC-01-A1R	7	0.052	2.116
1	Nioz-TC-01-A1R	7	0.512	1.285
1	Nioz-TC-01-A1R	7	0.043	2.007
1	Nioz-TC-01-A1R	7	0.038	1.989
1	Nioz-TC-01-A1R	7	0.0008464	3
1	Nioz-TC-01-A1R	7	0.002	1.5
1	Nioz-TC-01-A1R	7	0.582	2.285
1	Nioz-TC-01-A1R	7	0.002	1.5
1	Nioz-TC-01-A1R	7	0.001	1.064
1	Nioz-TC-01-A1R	7	0.245	1.413
1	Nioz-TC-01-A1R	7	0.052	1.535
1	Nioz-TC-01-A1R	7	0.046	1.712
1	Nioz-TC-01-A1R	7	0.269	2.304
1	Nioz-TC-01-A1R	7	0.0008464	3
1	Nioz-TC-01-A1R	7	0.092	2
1	Nioz-TC-01-A1R	7	0.057	2.464
1	Nioz-TC-01-A1R	7	0.004	1.672
1	Nioz-TC-01-A1R	7	0.011	2.3
1	Nioz-TC-01-A1R	7	0.0005643	2
1	Nioz-TC-01-A1R	7	0.0005643	2
1	Nioz-TC-01-A1R	7	0.123	1.535
1	Nioz-TC-01-A1R	7	0.006	2.863
1	Nioz-TC-01-A1R	7	0.022	1.447
1	Nioz-TC-01-A1R	7	0.0008464	2.702
1	Nioz-TC-01-A1R	7	0.258	1.399
1	Nioz-TC-01-A1R	7	0.093	1.665
1	Nioz-TC-01-A1R	7	0.004	2.163
1	Nioz-TC-01-A1R	7	0.002	1.936
1	Nioz-TC-01-A1R	7	0.017	1.117
1	Nioz-TC-01-A1R	7	0.004	1.6
1	Nioz-TC-01-A1R	7	0.008	1.958
1	Nioz-TC-01-A1R	7	0.0008464	2.702
1	Nioz-TC-01-A1R	7	0.406	1.748
1	Nioz-TC-01-A1R	7	0.0008464	1.464
1	Nioz-TC-01-A1R	7	0.001	1.553
1	Nioz-TC-01-A1R	7	0.011	1.945
1	Nioz-TC-01-A1R	7	0.042	1.397
1	Nioz-TC-01-A1R	7	0.003	1
1	Nioz-TC-01-A1R	7	0.004	1.906
1	Nioz-TC-01-A1R	7	0.052	1.357
1	Nioz-TC-01-A1R	7	0.164	2.064
1	Nioz-TC-01-A1R	7	0.028	1.43
1	Nioz-TC-01-A1R	7	0.035	3.442
1	Nioz-TC-01-A1R	7	0.006	2.735
1	Nioz-TC-01-A1R	7	0.002	2.082
1	Nioz-TC-01-A1R	7	0.01	1.514
1	Nioz-TC-01-A1R	7	0.006	1.912
1	Nioz-TC-01-A1R	7	0.012	2.69
1	Nioz-TC-01-A1R	7	0.0008464	1.464
1	Nioz-TC-01-A1R	7	0.12	1.225
1	Nioz-TC-01-A1R	7	0.0008464	3
1	Nioz-TC-01-A1R	7	0.0005643	2
1	Nioz-TC-01-A1R	7	0.603	1.69
1	Nioz-TC-01-A1R	7	0.136	3.403
1	Nioz-TC-01-A1R	7	0.021	2.956
1	Nioz-TC-01-A1R	7	0.003	1.333
1	Nioz-TC-01-A1R	7	0.185	2.653
1	Nioz-TC-01-A1R	7	0.094	1.709
1	Nioz-TC-01-A1R	7	0.002	1.809
1	Nioz-TC-01-A1R	7	0.0005643	2
1	Nioz-TC-01-A1R	7	0.003	1.34
1	Nioz-TC-01-A1R	7	0.012	1.801
1	Nioz-TC-01-A1R	7	0.0005643	2
1	Nioz-TC-01-A1R	7	0.082	1.5
1	Nioz-TC-01-A1R	7	1.212	1.945
1	Nioz-TC-01-A1R	7	0.001	2
1	Nioz-TC-01-A1R	7	0.228	1.29
1	Nioz-TC-01-A1R	7	0.169	2.243
1	Nioz-TC-01-A1R	7	0.32	2.864
1	Nioz-TC-01-A1R	7	0.089	2.941
1	Nioz-TC-01-A1R	7	0.005	1.208
1	Nioz-TC-01-A1R	7	0.052	2.069
1	Nioz-TC-01-A1R	7	0.162	1.27
1	Nioz-TC-01-A1R	7	0.0005643	2
1	Nioz-TC-01-A1R	7	0.008	2.106
1	Nioz-TC-01-A1R	7	0.021	1.959
1	Nioz-TC-01-A1R	7	0.008	2.087
1	Nioz-TC-01-A1R	7	1.89	1.316
1	Nioz-TC-01-A1R	7	0.005	1.532
1	Nioz-TC-01-A1R	7	0.029	1.508
1	Nioz-TC-01-A1R	7	0.0008464	2.702
1	Nioz-TC-01-A1R	7	0.005	1.914
1	Nioz-TC-01-A1R	7	0.092	2.419
1	Nioz-TC-01-A1R	7	0.016	1.984
1	Nioz-TC-01-A1R	7	0.028	2.565
1	Nioz-TC-01-A1R	7	0.001	1
1	Nioz-TC-01-A1R	7	0.022	1.594
1	Nioz-TC-01-A1R	7	0.001	2
1	Nioz-TC-01-A1R	7	0.002	2
1	Nioz-TC-01-A1R	7	0.16	2.638
1	Nioz-TC-01-A1R	7	0.018	3.595
1	Nioz-TC-01-A1R	7	0.015	2.398
1	Nioz-TC-01-A1R	7	0.114	1.735
1	Nioz-TC-01-A1R	7	0.123	2.512
1	Nioz-TC-01-A1R	7	0.002	1.5
1	Nioz-TC-01-A1R	7	0.012	2.109
1	Nioz-TC-01-A1R	7	0.559	4.189
1	Nioz-TC-01-A1R	7	0.001	2.031
1	Nioz-TC-01-A1R	7	0.075	1.933
1	Nioz-TC-01-A1R	7	0.002	1.5
1	Nioz-TC-01-A1R	7	0.01	1.483
1	Nioz-TC-01-A1R	7	0.263	1.815
1	Nioz-TC-01-A1R	7	0.181	1.657
1	Nioz-TC-01-A1R	7	0.002	1.5
1	Nioz-TC-01-A1R	7	0.036	1.741
1	Nioz-TC-01-A1R	7	0.008	1.576
1	Nioz-TC-01-A1R	7	0.003	1.327
1	Nioz-TC-01-A1R	7	0.017	1.855
1	Nioz-TC-01-A1R	7	0.009	1.293
1	Nioz-TC-01-A1R	7	0.167	1.344
1	Nioz-TC-01-A1R	7	0.155	2.332
1	Nioz-TC-01-A1R	7	0.001	1.468
1	Nioz-TC-01-A1R	7	0.116	1.598
1	Nioz-TC-01-A1R	7	0.04	1.251
1	Nioz-TC-01-A1R	7	0.003	1.372
1	Nioz-TC-01-A1R	7	0.0005643	2
1	Nioz-TC-01-A1R	7	0.133	1.332
1	Nioz-TC-01-A1R	7	0.0008464	1.464
1	Nioz-TC-01-A1R	7	0.037	2.327
1	Nioz-TC-01-A1R	7	0.052	1.935
1	Nioz-TC-01-A1R	7	0.008	1.872
1	Nioz-TC-01-A1R	7	0.039	2.45
1	Nioz-TC-01-A1R	7	0.058	1.134
1	Nioz-TC-01-A1R	7	0.576	1.944
1	Nioz-TC-01-A1R	7	0.043	1.689
1	Nioz-TC-01-A1R	7	0.002	1.809
1	Nioz-TC-01-A1R	7	0.006	1.395
1	Nioz-TC-01-A1R	7	0.476	3.68
1	Nioz-TC-01-A1R	7	0.002	1.5
1	Nioz-TC-01-A1R	7	0.087	2.576
1	Nioz-TC-01-A1R	7	0.021	1.92
1	Nioz-TC-01-A1R	7	0.014	1.827
1	Nioz-TC-01-A1R	7	0.051	2.219
1	Nioz-TC-01-A1R	7	0.076	1.601
1	Nioz-TC-01-A1R	7	0.042	1.806
1	Nioz-TC-01-A1R	7	0.006	3.009
1	Nioz-TC-01-A1R	7	0.301	3.121
1	Nioz-TC-01-A1R	7	0.003	1.864
1	Nioz-TC-01-A1R	7	0.065	1.375
1	Nioz-TC-01-A1R	7	0.008	1.617
1	Nioz-TC-01-A1R	7	0.003	3.004
1	Nioz-TC-01-A1R	7	0.036	1.413
1	Nioz-TC-01-A1R	7	0.022	2.198
1	Nioz-TC-01-A1R	7	0.074	1.464
1	Nioz-TC-01-A1R	7	0.936	1.646
1	Nioz-TC-01-A1R	7	0.0005643	2
1	Nioz-TC-01-A1R	7	0.0005643	2.646
1	Nioz-TC-01-A1R	7	0.62	2.456
1	Nioz-TC-01-A1R	7	0.0008464	2.702
1	Nioz-TC-01-A1R	7	0.201	1.51
1	Nioz-TC-01-A1R	7	0.003	2.778
1	Nioz-TC-01-A1R	7	0.057	1.276
1	Nioz-TC-01-A1R	7	0.041	1.092
1	Nioz-TC-01-A1R	7	0.003	1.34
1	Nioz-TC-01-A1R	7	0.743	3.347
1	Nioz-TC-01-A1R	7	0.004	2.731
1	Nioz-TC-01-A1R	7	0.001	1
1	Nioz-TC-01-A1R	7	0.114	2.728
1	Nioz-TC-01-A1R	7	0.109	1.413
1	Nioz-TC-01-A1R	7	0.0008464	1.464
1	Nioz-TC-01-A1R	7	0.002	1.069
1	Nioz-TC-01-A1R	7	0.011	1.407
1	Nioz-TC-01-A1R	7	0.022	1.676
1	Nioz-TC-01-A1R	7	0.282	1.732
1	Nioz-TC-01-A1R	7	0.009	1.88
1	Nioz-TC-01-A1R	7	0.006	1.475
1	Nioz-TC-01-A1R	7	0.128	1.829
1	Nioz-TC-01-A1R	7	0.093	1.238
1	Nioz-TC-01-A1R	7	0.0005643	2
1	Nioz-TC-01-A1R	7	0.002	1.229
1	Nioz-TC-01-A1R	7	0.001	1.553
1	Nioz-TC-01-A1R	7	0.005	1.267
1	Nioz-TC-01-A1R	7	0.15	1.902
1	Nioz-TC-01-A1R	7	0.181	2.296
1	Nioz-TC-01-A1R	7	0.147	1.881
1	Nioz-TC-01-A1R	7	0.183	1.537
1	Nioz-TC-01-A1R	7	0.001	4.051
1	Nioz-TC-01-A1R	7	0.125	2.98
1	Nioz-TC-01-A1R	7	1.157	2.014
1	Nioz-TC-01-A1R	7	0.815	1.514
1	Nioz-TC-01-A1R	7	0.533	1.305
1	Nioz-TC-01-A1R	7	0.001	1.468
1	Nioz-TC-01-A1R	7	0.026	1.303
1	Nioz-TC-01-A1R	7	0.006	1.424
1	Nioz-TC-01-A1R	7	0.018	1.887
1	Nioz-TC-01-A1R	7	0.003	1.434
1	Nioz-TC-01-A1R	7	0.014	1.144
1	Nioz-TC-01-A1R	7	0.301	2.418
1	Nioz-TC-01-A1R	7	0.0008464	3
1	Nioz-TC-01-A1R	7	0.001	1
1	Nioz-TC-01-A1R	7	0.126	1.718
1	Nioz-TC-01-A1R	7	0.011	1.823
1	Nioz-TC-01-A1R	7	0.001	1.468
1	Nioz-TC-01-A1R	7	0.165	3.407
1	Nioz-TC-01-A1R	7	0.003	2.386
1	Nioz-TC-01-A1R	7	0.001	2.031
1	Nioz-TC-01-A1R	7	0.002	1.936
1	Nioz-TC-01-A1R	7	0.149	1.763
1	Nioz-TC-01-A1R	7	0.0008464	1.464
1	Nioz-TC-01-A1R	7	0.041	1.735
1	Nioz-TC-01-A1R	7	0.001	1
1	Nioz-TC-01-A1R	7	0.001	1.553
1	Nioz-TC-01-A1R	7	0.0005643	2
1	Nioz-TC-01-A1R	7	0.052	2.543
1	Nioz-TC-01-A1R	7	0.139	1.856
1	Nioz-TC-01-A1R	7	0.003	4.354
1	Nioz-TC-01-A1R	7	0.019	1.953
1	Nioz-TC-01-A1R	7	0.002	2.166
1	Nioz-TC-01-A1R	7	0.002	3.759
1	Nioz-TC-01-A1R	7	0.003	1.579
1	Nioz-TC-01-A1R	7	0.0005643	2
1	Nioz-TC-01-A1R	7	0.047	1.354
1	Nioz-TC-01-A1R	7	0.135	2.504
1	Nioz-TC-01-A1R	7	0.009	1.759
1	Nioz-TC-01-A1R	7	0.019	1.744
1	Nioz-TC-01-A1R	7	0.079	1.236
1	Nioz-TC-01-A1R	7	0.009	1.841
1	Nioz-TC-01-A1R	7	0.004	1.127
1	Nioz-TC-01-A1R	7	0.044	2.398
1	Nioz-TC-01-A1R	7	0.068	2.847
1	Nioz-TC-01-A1R	7	0.111	2.282
1	Nioz-TC-01-A1R	7	0.122	1.383
1	Nioz-TC-01-A1R	7	0.012	2.61
1	Nioz-TC-01-A1R	7	0.008	1.922
1	Nioz-TC-01-A1R	7	0.003	3.153
1	Nioz-TC-01-A1R	7	0.01	1.705
1	Nioz-TC-01-A1R	7	0.011	1.722
1	Nioz-TC-01-A1R	7	0.008	1.398
1	Nioz-TC-01-A1R	7	0.002	1.069
1	Nioz-TC-01-A1R	7	0.116	1.483
1	Nioz-TC-01-A1R	7	0.093	2.014
1	Nioz-TC-01-A1R	7	0.0008464	2.702
1	Nioz-TC-01-A1R	7	0.001	3.053
1	Nioz-TC-01-A1R	7	0.008	2.181
1	Nioz-TC-01-A1R	7	0.002	1.5
1	Nioz-TC-01-A1R	7	0.038	1.54
1	Nioz-TC-01-A1R	7	0.041	1.121
1	Nioz-TC-01-A1R	7	0.129	1.851
1	Nioz-TC-01-A1R	7	0.048	1.321
1	Nioz-TC-01-A1R	7	0.011	1.264
1	Nioz-TC-01-A1R	7	0.036	1.301
1	Nioz-TC-01-A1R	7	0.013	1.753
1	Nioz-TC-01-A1R	7	0.039	3.037
1	Nioz-TC-01-A1R	7	0.004	1.42
1	Nioz-TC-01-A1R	7	0.012	2.878
1	Nioz-TC-01-A1R	7	0.007	1.309
1	Nioz-TC-01-A1R	7	0.012	1.676
1	Nioz-TC-01-A1R	7	0.01	1.379
1	Nioz-TC-01-A1R	7	0.003	1.881
1	Nioz-TC-01-A1R	7	0.118	2.324
1	Nioz-TC-01-A1R	7	0.026	1.349
1	Nioz-TC-01-A1R	7	0.008	1.895
1	Nioz-TC-01-A1R	7	0.476	3.815
1	Nioz-TC-01-A1R	7	0.064	1.411
1	Nioz-TC-01-A1R	7	0.185	3.073
1	Nioz-TC-01-A1R	7	0.003	2.323
1	Nioz-TC-01-A1R	7	0.04	1.221
1	Nioz-TC-01-A1R	7	0.077	2.479
1	Nioz-TC-01-A1R	7	0.034	2.134
1	Nioz-TC-01-A1R	7	0.077	1.896
1	Nioz-TC-01-A1R	7	0.049	3.258
1	Nioz-TC-01-A1R	7	0.0005643	2
1	Nioz-TC-01-A1R	7	0.258	1.32
1	Nioz-TC-01-A1R	7	0.003	1.817
1	Nioz-TC-01-A1R	7	0.0005643	2.646
1	Nioz-TC-01-A1R	7	0.009	1.816
1	Nioz-TC-01-A1R	7	0.0005643	2
1	Nioz-TC-01-A1R	7	0.008	2.241
1	Nioz-TC-01-A1R	7	0.001	1.553
1	Nioz-TC-01-A1R	7	0.002	3.306
1	Nioz-TC-01-A1R	7	0.002	2.75
1	Nioz-TC-01-A1R	7	0.037	2.197
1	Nioz-TC-01-A1R	7	0.008	1.405
1	Nioz-TC-01-A1R	7	0.0005643	2
1	Nioz-TC-01-A1R	7	0.0005643	2
1	Nioz-TC-01-A1R	7	0.008	2.072
1	Nioz-TC-01-A1R	7	0.074	1.219
1	Nioz-TC-01-A1R	7	0.051	1.568
1	Nioz-TC-01-A1R	7	0.044	1.407
1	Nioz-TC-01-A1R	7	0.027	1.65
1	Nioz-TC-01-A1R	7	0.02	1.565
1	Nioz-TC-01-A1R	7	0.03	3.496
1	Nioz-TC-01-A1R	7	0.001	1
1	Nioz-TC-01-A1R	7	0.066	3.284
1	Nioz-TC-01-A1R	7	0.0008464	3
1	Nioz-TC-01-A1R	7	0.023	1.325
1	Nioz-TC-01-A1R	7	0.151	1.714
1	Nioz-TC-01-A1R	7	0.004	3.222
1	Nioz-TC-01-A1R	7	0.0005643	2
1	Nioz-TC-01-A1R	7	0.113	1.79
1	Nioz-TC-01-A1R	7	0.011	1.776
1	Nioz-TC-01-A1R	7	0.003	1.613
1	Nioz-TC-01-A1R	7	0.015	1.383
1	Nioz-TC-01-A1R	7	1.14	2.998
1	Nioz-TC-01-A1R	7	0.058	1.454
1	Nioz-TC-01-A1R	7	0.278	4.45
1	Nioz-TC-01-A1R	7	0.001	2
1	Nioz-TC-01-A1R	7	0.072	1.314
1	Nioz-TC-01-A1R	7	0.015	2.232
1	Nioz-TC-01-A1R	7	0.0008464	2.702
1	Nioz-TC-01-A1R	7	0.004	1.31
1	Nioz-TC-01-A1R	7	0.029	1.654
1	Nioz-TC-01-A1R	7	0.041	1.36
1	Nioz-TC-01-A1R	7	0.004	1.159
1	Nioz-TC-01-A1R	7	0.001	2.308
1	Nioz-TC-01-A1R	7	0.013	2.32
1	Nioz-TC-01-A1R	7	0.0005643	2.646
1	Nioz-TC-01-A1R	7	0.045	1.863
1	Nioz-TC-01-A1R	7	0.0008464	1.464
1	Nioz-TC-01-A1R	7	0.111	1.752
1	Nioz-TC-01-A1R	7	0.67	1.211
1	Nioz-TC-01-A1R	7	0.097	3.088
1	Nioz-TC-01-A1R	7	0.156	1.553
1	Nioz-TC-01-A1R	7	0.019	1.321
1	Nioz-TC-01-A1R	7	0.018	2.442
1	Nioz-TC-01-A1R	7	0.022	1.88
1	Nioz-TC-01-A1R	7	0.0008464	1.464
1	Nioz-TC-01-A1R	7	0.108	1.852
1	Nioz-TC-01-A1R	7	0.053	1.925
1	Nioz-TC-01-A1R	7	0.006	1.156
1	Nioz-TC-01-A1R	7	0.001	1.468
1	Nioz-TC-01-A1R	7	0.544	1.268
1	Nioz-TC-01-A1R	7	0.015	1.335
1	Nioz-TC-01-A1R	7	0.01	1.202
1	Nioz-TC-01-A1R	7	0.123	1.134
1	Nioz-TC-01-A1R	7	0.093	3.634
1	Nioz-TC-01-A1R	7	0.025	2.582
1	Nioz-TC-01-A1R	7	0.035	1.945
1	Nioz-TC-01-A1R	7	0.0005643	2
1	Nioz-TC-01-A1R	7	0.036	1.459
1	Nioz-TC-01-A1R	7	0.0008464	1.464
1	Nioz-TC-01-A1R	7	0.001	2.031
1	Nioz-TC-01-A1R	7	0.001	4
1	Nioz-TC-01-A1R	7	0.007	1.622
1	Nioz-TC-01-A1R	7	0.018	1.259
1	Nioz-TC-01-A1R	7	0.006	1.678
1	Nioz-TC-01-A1R	7	0.006	1.475
1	Nioz-TC-01-A1R	7	0.463	2.46
1	Nioz-TC-01-A1R	7	0.059	1.816
1	Nioz-TC-01-A1R	7	0.012	1.767
1	Nioz-TC-01-A1R	7	0.219	2.009
1	Nioz-TC-01-A1R	7	1.26	2.91
1	Nioz-TC-01-A1R	7	0.002	1.809
1	Nioz-TC-01-A1R	7	0.06	1.615
1	Nioz-TC-01-A1R	7	0.01	2.593
1	Nioz-TC-01-A1R	7	0.002	3.55
1	Nioz-TC-01-A1R	7	0.0005643	2
1	Nioz-TC-01-A1R	7	0.002	1.989
1	Nioz-TC-01-A1R	7	0.002	1.936
1	Nioz-TC-01-A1R	7	0.101	1.418
1	Nioz-TC-01-A1R	7	0.027	1.418
1	Nioz-TC-01-A1R	7	0.056	1.386
1	Nioz-TC-01-A1R	7	0.031	1.697
1	Nioz-TC-01-A1R	7	0.0008464	3
1	Nioz-TC-01-A1R	7	0.388	1.921
1	Nioz-TC-01-A1R	7	0.039	1.503
1	Nioz-TC-01-A1R	7	0.02	1.982
1	Nioz-TC-01-A1R	7	0.009	3.015
1	Nioz-TC-01-A1R	7	0.107	3.505
1	Nioz-TC-01-A1R	7	0.01	1.85
1	Nioz-TC-01-A1R	7	0.001	3.493
1	Nioz-TC-01-A1R	7	0.087	2.97
1	Nioz-TC-01-A1R	7	0.021	1.473
1	Nioz-TC-01-A1R	7	0.379	3.472
1	Nioz-TC-01-A1R	7	0.006	2.185
1	Nioz-TC-01-A1R	7	0.0005643	2
1	Nioz-TC-01-A1R	7	0.016	2.186
1	Nioz-TC-01-A1R	7	0.096	1.759
1	Nioz-TC-01-A1R	7	0.007	3.667
1	Nioz-TC-01-A1R	7	0.029	2.451
1	Nioz-TC-01-A1R	7	0.467	1.759
1	Nioz-TC-01-A1R	7	0.02	1.526
1	Nioz-TC-01-A1R	7	0.0008464	1.464
1	Nioz-TC-01-A1R	7	0.0008464	1.464
1	Nioz-TC-01-A1R	7	0.004	1.489
1	Nioz-TC-01-A1R	7	0.106	2.698
1	Nioz-TC-01-A1R	7	0.008	1.588
1	Nioz-TC-01-A1R	7	0.003	2.358
1	Nioz-TC-01-A1R	7	0.001	1.553
1	Nioz-TC-01-A1R	7	0.0008464	3
1	Nioz-TC-01-A1R	7	0.014	1.095
1	Nioz-TC-01-A1R	7	0.0008464	1.464
1	Nioz-TC-01-A1R	7	0.008	1.508
1	Nioz-TC-01-A1R	7	0.0008464	3
1	Nioz-TC-01-A1R	7	0.008	2.87
1	Nioz-TC-01-A1R	7	0.003	1.679
1	Nioz-TC-01-A1R	7	0.009	2.457
1	Nioz-TC-01-A1R	7	0.002	1.809
1	Nioz-TC-01-A1R	7	0.002	2.408
1	Nioz-TC-01-A1R	7	0.012	1.315
1	Nioz-TC-01-A1R	7	0.369	1.338
1	Nioz-TC-01-A1R	7	0.052	1.464
1	Nioz-TC-01-A1R	7	0.003	1.973
1	Nioz-TC-01-A1R	7	0.002	1.554
1	Nioz-TC-01-A1R	7	0.01	2.53
1	Nioz-TC-01-A1R	7	0.017	1.311
1	Nioz-TC-01-A1R	7	0.078	1.786
1	Nioz-TC-01-A1R	7	0.0008464	3
1	Nioz-TC-01-A1R	7	1.559	2.241
1	Nioz-TC-01-A1R	7	0.0005643	2
1	Nioz-TC-01-A1R	7	0.001	2.308
1	Nioz-TC-01-A1R	7	0.156	1.501
1	Nioz-TC-01-A1R	7	0.215	2.401
1	Nioz-TC-01-A1R	7	0.329	1.364
1	Nioz-TC-01-A1R	7	0.011	2.699
1	Nioz-TC-01-A1R	7	0.0005643	2
1	Nioz-TC-01-A1R	7	0.089	3.14
1	Nioz-TC-01-A1R	7	0.066	4.243
1	Nioz-TC-01-A1R	7	0.21	3.331
1	Nioz-TC-01-A1R	7	0.014	3.027
1	Nioz-TC-01-A1R	7	0.011	1.335
1	Nioz-TC-01-A1R	7	0.025	2.107
1	Nioz-TC-01-A1R	7	0.041	1.251
1	Nioz-TC-01-A1R	7	0.555	1.541
1	Nioz-TC-01-A1R	7	0.098	1.425
1	Nioz-TC-01-A1R	7	0.011	1.481
1	Nioz-TC-01-A1R	7	0.133	2.704
1	Nioz-TC-01-A1R	7	0.03	1.19
1	Nioz-TC-01-A1R	7	0.133	1.499
1	Nioz-TC-01-A1R	7	0.055	1.377
1	Nioz-TC-01-A1R	7	0.001	1.553
1	Nioz-TC-01-A1R	7	0.114	2.384
1	Nioz-TC-01-A1R	7	0.861	1.536
1	Nioz-TC-01-A1R	7	0.124	3.16
1	Nioz-TC-01-A1R	7	0.009	1.864
1	Nioz-TC-01-A1R	7	0.036	1.761
1	Nioz-TC-01-A1R	7	0.0005643	2
1	Nioz-TC-01-A1R	7	0.004	1.46
1	Nioz-TC-01-A1R	7	0.004	2.155
1	Nioz-TC-01-A1R	7	0.009	2.617
1	Nioz-TC-01-A1R	7	0.001	1
1	Nioz-TC-01-A1R	7	0.021	2.865
1	Nioz-TC-01-A1R	7	0.0005643	2
1	Nioz-TC-01-A1R	7	0.0005643	2
1	Nioz-TC-01-A1R	7	0.008	2.069
1	Nioz-TC-01-A1R	7	0.001	3.093
1	Nioz-TC-01-A1R	7	0.0008464	1.464
1	Nioz-TC-01-A1R	7	0.247	4.829
1	Nioz-TC-01-A1R	7	0.002	1.809
1	Nioz-TC-01-A1R	7	0.0008464	1.464
1	Nioz-TC-01-A1R	7	0.006	1.772
1	Nioz-TC-01-A1R	7	0.084	2.889
1	Nioz-TC-01-A1R	7	0.003	1.833
1	Nioz-TC-01-A1R	7	0.545	1.221
1	Nioz-TC-01-A1R	7	0.017	1.437
1	Nioz-TC-01-A1R	7	0.088	3.014
1	Nioz-TC-01-A1R	7	0.122	1.917
1	Nioz-TC-01-A1R	7	0.453	1.865
1	Nioz-TC-01-A1R	7	0.03	1.359
1	Nioz-TC-01-A1R	7	0.002	1.527
1	Nioz-TC-01-A1R	7	0.031	1.766
1	Nioz-TC-01-A1R	7	0.004	1.858
1	Nioz-TC-01-A1R	7	0.001	1
1	Nioz-TC-01-A1R	7	0.196	2.245
1	Nioz-TC-01-A1R	7	0.009	1.755
1	Nioz-TC-01-A1R	7	0.021	2.572
1	Nioz-TC-01-A1R	7	0.007	1.132
1	Nioz-TC-01-A1R	7	0.012	1.266
1	Nioz-TC-01-A1R	7	0.117	1.56
1	Nioz-TC-01-A1R	7	0.002	1.124
1	Nioz-TC-01-A1R	7	0.155	1.781
1	Nioz-TC-01-A1R	7	0.071	1.658
1	Nioz-TC-01-A1R	7	0.0005643	2
1	Nioz-TC-01-A1R	7	0.664	3.282
1	Nioz-TC-01-A1R	7	0.025	2.119
1	Nioz-TC-01-A1R	7	0.034	1.419
1	Nioz-TC-01-A1R	7	0.052	2.495
1	Nioz-TC-01-A1R	7	0.017	1.24
1	Nioz-TC-01-A1R	7	0.009	1.417
1	Nioz-TC-01-A1R	7	0.002	1.565
1	Nioz-TC-01-A1R	7	0.172	1.428
1	Nioz-TC-01-A1R	7	0.004	1.497
1	Nioz-TC-01-A1R	7	0.004	1.53
1	Nioz-TC-01-A1R	7	0.004	1.928
1	Nioz-TC-01-A1R	7	0.002	1.989
1	Nioz-TC-01-A1R	7	0.168	2.299
1	Nioz-TC-01-A1R	7	0.003	2.025
1	Nioz-TC-01-A1R	7	0.0008464	1.464
1	Nioz-TC-01-A1R	7	0.007	2.081
1	Nioz-TC-01-A1R	7	0.014	2.436
1	Nioz-TC-01-A1R	7	0.038	2.269
1	Nioz-TC-01-A1R	7	0.045	2.115
1	Nioz-TC-01-A1R	7	0.0005643	2
1	Nioz-TC-01-A1R	7	0.015	1.37
1	Nioz-TC-01-A1R	7	0.136	2.615
1	Nioz-TC-01-A1R	7	0.002	1.124
1	Nioz-TC-01-A1R	7	0.006	1.92
1	Nioz-TC-01-A1R	7	0.109	1.11
1	Nioz-TC-01-A1R	7	0.004	1.137
1	Nioz-TC-01-A1R	7	0.002	2.082
1	Nioz-TC-01-A1R	7	0.095	1.351
1	Nioz-TC-01-A1R	7	0.0005643	2
1	Nioz-TC-01-A1R	7	0.319	2.658
1	Nioz-TC-01-A1R	7	0.0005643	2
1	Nioz-TC-01-A1R	7	0.042	4.135
1	Nioz-TC-01-A1R	7	0.0008464	1.464
1	Nioz-TC-01-A1R	7	0.0005643	2
1	Nioz-TC-01-A1R	7	0.005	1.273
1	Nioz-TC-01-A1R	7	0.358	1.93
1	Nioz-TC-01-A1R	7	0.139	2.055
1	Nioz-TC-01-A1R	7	0.011	1.539
1	Nioz-TC-01-A1R	7	0.004	1.46
1	Nioz-TC-01-A1R	7	0.081	1.523
1	Nioz-TC-01-A1R	7	0.005	1.913
1	Nioz-TC-01-A1R	7	1.591	3.393
1	Nioz-TC-01-A1R	7	0.012	1.742
1	Nioz-TC-01-A1R	7	0.506	1.715
1	Nioz-TC-01-A1R	7	0.006	1.316
1	Nioz-TC-01-A1R	7	0.0008464	1.464
1	Nioz-TC-01-A1R	7	0.013	1.55
1	Nioz-TC-01-A1R	7	0.0005643	2
1	Nioz-TC-01-A1R	7	0.013	1.381
1	Nioz-TC-01-A1R	7	0.014	3.071
1	Nioz-TC-01-A1R	7	0.045	1.985
1	Nioz-TC-01-A1R	7	0.038	2.473
1	Nioz-TC-01-A1R	7	0.027	1.291
1	Nioz-TC-01-A1R	7	0.003	1.876
1	Nioz-TC-01-A1R	7	0.064	1.499
1	Nioz-TC-01-A1R	7	0.06	1.419
1	Nioz-TC-01-A1R	7	0.001	2.031
1	Nioz-TC-01-A1R	7	0.02	1.208
1	Nioz-TC-01-A1R	7	0.011	2.12
1	Nioz-TC-01-A1R	7	0.008	2.449
1	Nioz-TC-01-A1R	7	0.024	1.771
1	Nioz-TC-01-A1R	7	0.718	3.029
1	Nioz-TC-01-A1R	7	0.116	1.977
1	Nioz-TC-01-A1R	7	0.002	1.989
1	Nioz-TC-01-A1R	7	0.003	1.372
1	Nioz-TC-01-A1R	7	0.006	1.083
1	Nioz-TC-01-A1R	7	0.007	3.456
1	Nioz-TC-01-A1R	7	0.109	2.78
1	Nioz-TC-01-A1R	7	0.201	2.569
1	Nioz-TC-01-A1R	7	0.044	2.364
1	Nioz-TC-01-A1R	7	0.002	2.023
1	Nioz-TC-01-A1R	7	0.019	4.664
1	Nioz-TC-01-A1R	7	0.004	1.813
1	Nioz-TC-01-A1R	7	0.006	1.561
1	Nioz-TC-01-A1R	7	0.244	1.606
1	Nioz-TC-01-A1R	7	0.008	1.792
1	Nioz-TC-01-A1R	7	0.102	1.291
1	Nioz-TC-01-A1R	7	0.104	2.13
1	Nioz-TC-01-A1R	7	0.018	1.948
1	Nioz-TC-01-A1R	7	0.027	1.552
1	Nioz-TC-01-A1R	7	0.065	1.835
1	Nioz-TC-01-A1R	7	0.142	3.028
1	Nioz-TC-01-A1R	7	0.071	2.119
1	Nioz-TC-01-A1R	7	0.0008464	3
1	Nioz-TC-01-A1R	7	0.027	1.348
1	Nioz-TC-01-A1R	7	0.052	1.487
1	Nioz-TC-01-A1R	7	0.016	1.756
1	Nioz-TC-01-A1R	7	0.043	1.798
1	Nioz-TC-01-A1R	7	0.026	1.579
1	Nioz-TC-01-A1R	7	0.031	1.243
1	Nioz-TC-01-A1R	7	0.009	1.452
1	Nioz-TC-01-A1R	7	0.006	1.643
1	Nioz-TC-01-A1R	7	0.041	1.876
1	Nioz-TC-01-A1R	7	0.003	1
1	Nioz-TC-01-A1R	7	1.816	4.931
1	Nioz-TC-01-A1R	7	0.06	3.106
1	Nioz-TC-01-A1R	7	0.008	1.243
1	Nioz-TC-01-A1R	7	0.24	1.768
1	Nioz-TC-01-A1R	7	0.129	2.638
1	Nioz-TC-01-A1R	7	0.014	1.671
1	Nioz-TC-01-A1R	7	0.019	1.707
1	Nioz-TC-01-A1R	7	0.001	4
1	Nioz-TC-01-A1R	7	0.003	1.939
1	Nioz-TC-01-A1R	7	0.014	2.565
1	Nioz-TC-01-A1R	7	0.198	1.113
1	Nioz-TC-01-A1R	7	0.051	1.515
1	Nioz-TC-01-A1R	7	0.003	1.536
1	Nioz-TC-01-A1R	7	0.001	1
1	Nioz-TC-01-A1R	7	0.01	1.553
1	Nioz-TC-01-A1R	7	0.162	2.521
1	Nioz-TC-01-A1R	7	0.0005643	2
1	Nioz-TC-01-A1R	7	0.015	1.298
1	Nioz-TC-01-A1R	7	0.002	1.936
1	Nioz-TC-01-A1R	7	0.007	2.48
1	Nioz-TC-01-A1R	7	0.0008464	1.464
1	Nioz-TC-01-A1R	7	0.015	1.648
1	Nioz-TC-01-A1R	7	0.031	2.509
1	Nioz-TC-01-A1R	7	0.002	1.387
1	Nioz-TC-01-A1R	7	0.075	1.782
1	Nioz-TC-01-A1R	7	1.573	1.527
1	Nioz-TC-01-A1R	7	0.066	1.774
1	Nioz-TC-01-A1R	7	0.354	1.89
1	Nioz-TC-01-A1R	7	0.107	1.146
1	Nioz-TC-01-A1R	7	0.026	1.38
1	Nioz-TC-01-A1R	7	0.002	1.596
1	Nioz-TC-01-A1R	7	0.008	1.625
1	Nioz-TC-01-A1R	7	1.012	2.371
1	Nioz-TC-01-A1R	7	0.005	1.246
1	Nioz-TC-01-A1R	7	0.021	2.925
1	Nioz-TC-01-A1R	7	0.0008464	1.464
1	Nioz-TC-01-A1R	7	0.102	2.043
1	Nioz-TC-01-A1R	7	0.0008464	2.702
1	Nioz-TC-01-A1R	7	0.002	1.5
1	Nioz-TC-01-A1R	7	0.065	1.728
1	Nioz-TC-01-A1R	7	0.004	1.416
1	Nioz-TC-01-A1R	7	0.0005643	2.646
1	Nioz-TC-01-A1R	7	0.0005643	2
1	Nioz-TC-01-A1R	7	0.012	2.779
1	Nioz-TC-01-A1R	7	0.002	1.5
1	Nioz-TC-01-A1R	7	0.007	3.021
1	Nioz-TC-01-A1R	7	0.033	1.309
1	Nioz-TC-01-A1R	7	0.155	2.044
1	Nioz-TC-01-A1R	7	0.333	2.236
1	Nioz-TC-01-A1R	7	0.01	2.075
1	Nioz-TC-01-A1R	7	0.153	1.524
1	Nioz-TC-01-A1R	7	0.001	1
1	Nioz-TC-01-A1R	7	0.107	1.502
1	Nioz-TC-01-A1R	7	0.12	2.524
1	Nioz-TC-01-A1R	7	0.828	1.115
1	Nioz-TC-01-A1R	7	0.03	1.155
1	Nioz-TC-01-A1R	7	0.671	2.028
1	Nioz-TC-01-A1R	7	0.204	2.711
1	Nioz-TC-01-A1R	7	0.001	1.553
1	Nioz-TC-01-A1R	7	0.036	1.596
1	Nioz-TC-01-A1R	7	0.014	1.494
1	Nioz-TC-01-A1R	7	0.01	1.526
1	Nioz-TC-01-A1R	7	0.004	1.747
1	Nioz-TC-01-A1R	7	0.001	1.553
1	Nioz-TC-01-A1R	7	0.0005643	2
1	Nioz-TC-01-A1R	7	0.034	2.977
1	Nioz-TC-01-A1R	7	0.003	2.178
1	Nioz-TC-01-A1R	7	0.004	1.746
1	Nioz-TC-01-A1R	7	0.019	1.215
1	Nioz-TC-01-A1R	7	0.01	2.019
1	Nioz-TC-01-A1R	7	0.083	2.049
1	Nioz-TC-01-A1R	7	0.001	1.553
1	Nioz-TC-01-A1R	7	0.019	1.775
1	Nioz-TC-01-A1R	7	0.023	1.358
1	Nioz-TC-01-A1R	7	0.013	1.037
1	Nioz-TC-01-A1R	7	0.065	1.489
1	Nioz-TC-01-A1R	7	0.007	2.078
1	Nioz-TC-01-A1R	7	0.015	1.726
1	Nioz-TC-01-A1R	7	0.003	1.897
1	Nioz-TC-01-A1R	7	0.018	1.14
1	Nioz-TC-01-A1R	7	0.0005643	2
1	Nioz-TC-01-A1R	7	0.277	1.633
1	Nioz-TC-01-A1R	7	0.307	1.557
1	Nioz-TC-01-A1R	7	0.015	1.708
1	Nioz-TC-01-A1R	7	0.026	2.318
1	Nioz-TC-01-A1R	7	0.001	2.749
1	Nioz-TC-01-A1R	7	0.038	2.184
1	Nioz-TC-01-A1R	7	0.018	2.332
1	Nioz-TC-01-A1R	7	0.029	1.976
1	Nioz-TC-01-A1R	7	0.164	2.198
1	Nioz-TC-01-A1R	7	0.204	1.348
1	Nioz-TC-01-A1R	7	0.101	3.258
1	Nioz-TC-01-A1R	7	0.132	1.81
1	Nioz-TC-01-A1R	7	0.008	1.61
1	Nioz-TC-01-A1R	7	0.02	1.783
1	Nioz-TC-01-A1R	7	0.24	1.407
1	Nioz-TC-01-A1R	7	0.007	2.521
1	Nioz-TC-01-A1R	7	0.117	2.773
1	Nioz-TC-01-A1R	7	0.016	1.795
1	Nioz-TC-01-A1R	7	0.003	1.485
1	Nioz-TC-01-A1R	7	0.039	1.434
1	Nioz-TC-01-A1R	7	0.004	2.604
1	Nioz-TC-01-A1R	7	0.003	1.536
1	Nioz-TC-01-A1R	7	0.0008464	1.464
1	Nioz-TC-01-A1R	7	0.208	2.061
1	Nioz-TC-01-A1R	7	0.049	1.69
1	Nioz-TC-01-A1R	7	0.0005643	2
1	Nioz-TC-01-A1R	7	0.285	3.181
1	Nioz-TC-01-A1R	7	0.0005643	2
1	Nioz-TC-01-A1R	7	0.015	1.54
1	Nioz-TC-01-A1R	7	0.106	1.726
1	Nioz-TC-01-A1R	7	0.018	1.669
1	Nioz-TC-01-A1R	7	0.028	1.422
1	Nioz-TC-01-A1R	7	0.244	2.265
1	Nioz-TC-01-A1R	7	0.003	2.704
1	Nioz-TC-01-A1R	7	0.318	2.734
1	Nioz-TC-01-A1R	7	0.109	4.476
1	Nioz-TC-01-A1R	7	0.008	2.21
1	Nioz-TC-01-A1R	7	0.023	1.037
1	Nioz-TC-01-A1R	7	0.017	3.646
1	Nioz-TC-01-A1R	7	0.072	1.487
1	Nioz-TC-01-A1R	7	0.001	1
1	Nioz-TC-01-A1R	7	0.102	2.737
1	Nioz-TC-01-A1R	7	0.0008464	1.464
1	Nioz-TC-01-A1R	7	0.206	2.69
1	Nioz-TC-01-A1R	7	0.377	2.12
1	Nioz-TC-01-A1R	7	0.01	2.779
1	Nioz-TC-01-A1R	7	0.0005643	2
1	Nioz-TC-01-A1R	7	0.101	3.158
1	Nioz-TC-01-A1R	7	0.277	3.192
1	Nioz-TC-01-A1R	7	0.065	2.133
1	Nioz-TC-01-A1R	7	0.005	1.263
1	Nioz-TC-01-A1R	7	0.0005643	2.646
1	Nioz-TC-01-A1R	7	0.181	1.97
1	Nioz-TC-01-A1R	7	0.002	1.936
1	Nioz-TC-01-A1R	7	0.015	1.509
1	Nioz-TC-01-A1R	7	0.038	1.167
1	Nioz-TC-01-A1R	7	0.039	2.157
1	Nioz-TC-01-A1R	7	0.002	1.124
1	Nioz-TC-01-A1R	7	0.0005643	2
1	Nioz-TC-01-A1R	7	0.017	1.559
1	Nioz-TC-01-A1R	7	0.002	1.989
1	Nioz-TC-01-A1R	7	0.012	3.505
1	Nioz-TC-01-A1R	7	0.009	1.693
1	Nioz-TC-01-A1R	7	0.006	1.796
1	Nioz-TC-01-A1R	7	0.011	1.367
1	Nioz-TC-01-A1R	7	0.115	2.023
1	Nioz-TC-01-A1R	7	0.107	1.973
1	Nioz-TC-01-A1R	7	0.092	1.581
1	Nioz-TC-01-A1R	7	0.011	2.309
1	Nioz-TC-01-A1R	7	0.018	1.179
1	Nioz-TC-01-A1R	7	0.005	1.292
1	Nioz-TC-01-A1R	7	0.141	1.599
1	Nioz-TC-01-A1R	7	0.012	2.239
1	Nioz-TC-01-A1R	7	0.001	1.553
1	Nioz-TC-01-A1R	7	0.027	1.977
1	Nioz-TC-01-A1R	7	0.0008464	1.464
1	Nioz-TC-01-A1R	7	0.027	1.961
1	Nioz-TC-01-A1R	7	0.095	2.741
1	Nioz-TC-01-A1R	7	0.11	1.929
1	Nioz-TC-01-A1R	7	0.027	2.718
1	Nioz-TC-01-A1R	7	0.021	1.627
1	Nioz-TC-01-A1R	7	0.041	1.229
1	Nioz-TC-01-A1R	7	0.03	2.694
1	Nioz-TC-01-A1R	7	0.0005643	2
1	Nioz-TC-01-A1R	7	0.459	2.607
1	Nioz-TC-01-A1R	7	0.001	1.553
1	Nioz-TC-01-A1R	7	0.007	1.222
1	Nioz-TC-01-A1R	7	1.511	2.581
1	Nioz-TC-01-A1R	7	0.008	1.786
1	Nioz-TC-01-A1R	7	0.105	1.942
1	Nioz-TC-01-A1R	7	0.004	1.025
1	Nioz-TC-01-A1R	7	0.005	1.248
1	Nioz-TC-01-A1R	7	0.129	2.703
1	Nioz-TC-01-A1R	7	0.0008464	1.464
1	Nioz-TC-01-A1R	7	0.003	1.539
1	Nioz-TC-01-A1R	7	0.048	1.656
1	Nioz-TC-01-A1R	7	0.001	1
1	Nioz-TC-01-A1R	7	0.01	1.805
1	Nioz-TC-01-A1R	7	0.359	2.023
1	Nioz-TC-01-A1R	7	0.0005643	2
1	Nioz-TC-01-A1R	7	0.756	1.145
1	Nioz-TC-01-A1R	7	0.0005643	2
1	Nioz-TC-01-A1R	7	0.006	2.516
1	Nioz-TC-01-A1R	7	0.12	1.414
1	Nioz-TC-01-A1R	7	0.0008464	1.464
1	Nioz-TC-01-A1R	7	0.003	1.218
1	Nioz-TC-01-A1R	7	0.023	1.801
1	Nioz-TC-01-A1R	7	0.001	2.031
1	Nioz-TC-01-A1R	7	0.256	2.313
1	Nioz-TC-01-A1R	7	0.032	2.161
1	Nioz-TC-01-A1R	7	0.019	2.107
1	Nioz-TC-01-A1R	7	0.063	1.751
1	Nioz-TC-01-A1R	7	0.02	2.114
1	Nioz-TC-01-A1R	7	0.276	1.756
1	Nioz-TC-01-A1R	7	0.06	1.477
1	Nioz-TC-01-A1R	7	0.107	2.241
1	Nioz-TC-01-A1R	7	0.0008464	3
1	Nioz-TC-01-A1R	7	0.012	1.456
1	Nioz-TC-01-A1R	7	0.0005643	2
1	Nioz-TC-01-A1R	7	0.035	1.217
1	Nioz-TC-01-A1R	7	0.293	1.205
1	Nioz-TC-01-A1R	7	0.332	2.153
1	Nioz-TC-01-A1R	7	0.0008464	1.464
1	Nioz-TC-01-A1R	7	0.059	1.981
1	Nioz-TC-01-A1R	7	0.029	3.219
1	Nioz-TC-01-A1R	7	0.116	1.373
1	Nioz-TC-01-A1R	7	0.025	1.748
1	Nioz-TC-01-A1R	7	0.003	2.164
1	Nioz-TC-01-A1R	7	0.018	1.961
1	Nioz-TC-01-A1R	7	0.014	1.3
1	Nioz-TC-01-A1R	7	0.002	1.767
1	Nioz-TC-01-A1R	7	0.0005643	2
1	Nioz-TC-01-A1R	7	0.011	1.891
1	Nioz-TC-01-A1R	7	0.183	1.902
1	Nioz-TC-01-A1R	7	0.068	1.916
1	Nioz-TC-01-A1R	7	0.019	1.334
1	Nioz-TC-01-A1R	7	0.045	1.735
1	Nioz-TC-01-A1R	7	0.005	1.569
1	Nioz-TC-01-A1R	7	0.944	2.98
1	Nioz-TC-01-A1R	7	0.012	1.489
1	Nioz-TC-01-A1R	7	0.956	1.225
1	Nioz-TC-01-A1R	7	0.098	2.725
1	Nioz-TC-01-A1R	7	0.062	1.313
1	Nioz-TC-01-A1R	7	0.002	1.767
1	Nioz-TC-01-A1R	7	0.013	1.796
1	Nioz-TC-01-A1R	7	0.053	2.328
1	Nioz-TC-01-A1R	7	0.004	1.829
1	Nioz-TC-01-A1R	7	0.017	1.289
1	Nioz-TC-01-A1R	7	0.001	1.553
1	Nioz-TC-01-A1R	7	0.019	3.063
1	Nioz-TC-01-A1R	7	0.018	1.571
1	Nioz-TC-01-A1R	7	0.0005643	2
1	Nioz-TC-01-A1R	7	0.045	1.942
1	Nioz-TC-01-A1R	7	0.224	2.333
1	Nioz-TC-01-A1R	7	0.003	1.327
1	Nioz-TC-01-A1R	7	0.018	1.404
1	Nioz-TC-01-A1R	7	0.014	2.574
1	Nioz-TC-01-A1R	7	0.001	2.031
1	Nioz-TC-01-A1R	7	0.001	1.553
1	Nioz-TC-01-A1R	7	0.095	4.001
1	Nioz-TC-01-A1R	7	0.004	2.384
1	Nioz-TC-01-A1R	7	0.128	1.542
1	Nioz-TC-01-A1R	7	0.053	5.081
1	Nioz-TC-01-A1R	7	0.003	1.288
1	Nioz-TC-01-A1R	7	0.001	1.553
1	Nioz-TC-01-A1R	7	0.058	1.465
1	Nioz-TC-01-A1R	7	0.005	1.058
1	Nioz-TC-01-A1R	7	0.006	3.365
1	Nioz-TC-01-A1R	7	0.003	1.331
1	Nioz-TC-01-A1R	7	0.712	2.126
1	Nioz-TC-01-A1R	7	0.073	1.636
1	Nioz-TC-01-A1R	7	0.019	1.902
1	Nioz-TC-01-A1R	7	0.022	2.334
1	Nioz-TC-01-A1R	7	0.001	1.553
1	Nioz-TC-01-A1R	7	0.532	2.391
1	Nioz-TC-01-A1R	7	1.328	1.329
1	Nioz-TC-01-A1R	7	0.0005643	2
1	Nioz-TC-01-A1R	7	0.001	1.553
1	Nioz-TC-01-A1R	7	0.002	1.425
1	Nioz-TC-01-A1R	7	0.006	1.271
1	Nioz-TC-01-A1R	7	0.02	1.616
1	Nioz-TC-01-A1R	7	0.009	1.543
1	Nioz-TC-01-A1R	7	0.123	1.32
1	Nioz-TC-01-A1R	7	0.008	1.259
1	Nioz-TC-01-A1R	7	0.0008464	4.123
1	Nioz-TC-01-A1R	7	0.006	1.202
1	Nioz-TC-01-A1R	7	0.001	1.653
1	Nioz-TC-01-A1R	7	0.016	1.644
1	Nioz-TC-01-A1R	7	0.02	1.889
1	Nioz-TC-01-A1R	7	0.007	1.71
1	Nioz-TC-01-A1R	7	0.0005643	2
1	Nioz-TC-01-A1R	7	0.003	2.358
1	Nioz-TC-01-A1R	7	0.04	2.081
1	Nioz-TC-01-A1R	7	0.028	1.316
1	Nioz-TC-01-A1R	7	0.097	1.965
1	Nioz-TC-01-A1R	7	0.136	2.357
1	Nioz-TC-01-A1R	7	0.006	1.473
1	Nioz-TC-01-A1R	7	0.007	1.772
1	Nioz-TC-01-A1R	7	0.002	2
1	Nioz-TC-01-A1R	7	0.049	2.502
1	Nioz-TC-01-A1R	7	0.0005643	2
1	Nioz-TC-01-A1R	7	0.105	3.994
1	Nioz-TC-01-A1R	7	0.106	2
1	Nioz-TC-01-A1R	7	0.001	1.553
1	Nioz-TC-01-A1R	7	0.003	2.525
1	Nioz-TC-01-A1R	7	0.304	1.8
1	Nioz-TC-01-A1R	7	0.089	1.072
1	Nioz-TC-01-A1R	7	0.156	1.491
1	Nioz-TC-01-A1R	7	0.002	1.435
1	Nioz-TC-01-A1R	7	1.686	3.897
1	Nioz-TC-01-A1R	7	0.019	1.423
1	Nioz-TC-01-A1R	7	0.0005643	2
1	Nioz-TC-01-A1R	7	0.022	1.792
1	Nioz-TC-01-A1R	7	0.001	1
1	Nioz-TC-01-A1R	7	0.003	2.36
1	Nioz-TC-01-A1R	7	0.0008464	1.464
1	Nioz-TC-01-A1R	7	0.001	1.496
1	Nioz-TC-01-A1R	7	0.405	1.241
1	Nioz-TC-01-A1R	7	0.028	2.25
1	Nioz-TC-01-A1R	7	0.006	1.119
1	Nioz-TC-01-A1R	7	0.003	1.343
1	Nioz-TC-01-A1R	7	0.008	1.116
1	Nioz-TC-01-A1R	7	0.002	1.605
1	Nioz-TC-01-A1R	7	0.012	2.16
1	Nioz-TC-01-A1R	7	0.048	1.196
1	Nioz-TC-01-A1R	7	0.001	1.468
1	Nioz-TC-01-A1R	7	0.007	1.528
1	Nioz-TC-01-A1R	7	0.0005643	2
1	Nioz-TC-01-A1R	7	0.031	2.065
1	Nioz-TC-01-A1R	7	0.004	1.955
1	Nioz-TC-01-A1R	7	0.073	1.736
1	Nioz-TC-01-A1R	7	0.002	1.936
1	Nioz-TC-01-A1R	7	0.05	1.57
1	Nioz-TC-01-A1R	7	0.076	2.534
1	Nioz-TC-01-A1R	7	0.005	1.649
1	Nioz-TC-01-A1R	7	0.028	1.466
1	Nioz-TC-01-A1R	7	0.174	1.954
1	Nioz-TC-01-A1R	7	0.005	1.094
1	Nioz-TC-01-A1R	7	0.052	1.333
1	Nioz-TC-01-A1R	7	0.002	1.5
1	Nioz-TC-01-A1R	7	0.011	2.186
1	Nioz-TC-01-A1R	7	0.016	1.202
1	Nioz-TC-01-A1R	7	0.081	4.216
1	Nioz-TC-01-A1R	7	0.015	3.08
1	Nioz-TC-01-A1R	7	0.009	1.924
1	Nioz-TC-01-A1R	7	0.029	1.45
1	Nioz-TC-01-A1R	7	0.021	2.642
1	Nioz-TC-01-A1R	7	0.009	2.175
1	Nioz-TC-01-A1R	7	0.008	3.32
1	Nioz-TC-01-A1R	7	0.088	3.051
1	Nioz-TC-01-A1R	7	0.0005643	2.646
1	Nioz-TC-01-A1R	7	0.002	2.082
1	Nioz-TC-01-A1R	7	0.005	1.288
1	Nioz-TC-01-A1R	7	0.123	2.217
1	Nioz-TC-01-A1R	7	0.0005643	2
1	Nioz-TC-01-A1R	7	0.003	1
1	Nioz-TC-01-A1R	7	0.049	2.616
1	Nioz-TC-01-A1R	7	0.007	1.375
1	Nioz-TC-01-A1R	7	0.091	1.982
1	Nioz-TC-01-A1R	7	0.003	1.575
1	Nioz-TC-01-A1R	7	0.095	1.957
1	Nioz-TC-01-A1R	7	0.01	1.405
1	Nioz-TC-01-A1R	7	1.365	3.097
1	Nioz-TC-01-A1R	7	0.0005643	2
1	Nioz-TC-01-A1R	7	0.079	1.256
1	Nioz-TC-01-A1R	7	0.017	1.452
1	Nioz-TC-01-A1R	7	0.002	1.5
1	Nioz-TC-01-A1R	7	0.008	3.059
1	Nioz-TC-01-A1R	7	0.068	2.605
1	Nioz-TC-01-A1R	7	0.27	1.494
1	Nioz-TC-01-A1R	7	0.509	2.256
1	Nioz-TC-01-A1R	7	0.002	1.435
1	Nioz-TC-01-A1R	7	0.001	1
1	Nioz-TC-01-A1R	7	0.02	1.7
1	Nioz-TC-01-A1R	7	0.0008464	2.702
1	Nioz-TC-01-A1R	7	0.032	1.97
1	Nioz-TC-01-A1R	7	0.015	1.434
1	Nioz-TC-01-A1R	7	0.001	1.553
1	Nioz-TC-01-A1R	7	0.274	3.393
1	Nioz-TC-01-A1R	7	0.079	4.468
1	Nioz-TC-01-A1R	7	0.008	1.287
1	Nioz-TC-01-A1R	7	0.03	1.59
1	Nioz-TC-01-A1R	7	0.005	1.201
1	Nioz-TC-01-A1R	7	0.222	3.448
1	Nioz-TC-01-A1R	7	0.0005643	2
1	Nioz-TC-01-A1R	7	0.489	2.914
1	Nioz-TC-01-A1R	7	0.003	1.743
1	Nioz-TC-01-A1R	7	0.002	1.596
1	Nioz-TC-01-A1R	7	0.006	1.215
1	Nioz-TC-01-A1R	7	0.0005643	2.646
1	Nioz-TC-01-A1R	7	0.538	1.341
1	Nioz-TC-01-A1R	7	0.01	1.195
1	Nioz-TC-01-A1R	7	0.084	1.812
1	Nioz-TC-01-A1R	7	0.015	1.994
1	Nioz-TC-01-A1R	7	0.644	1.764
1	Nioz-TC-01-A1R	7	0.048	1.973
1	Nioz-TC-01-A1R	7	0.007	1.724
1	Nioz-TC-01-A1R	7	0.006	1.54
1	Nioz-TC-01-A1R	7	0.638	1.693
1	Nioz-TC-01-A1R	7	0.016	1.79
1	Nioz-TC-01-A1R	7	0.001	1
1	Nioz-TC-01-A1R	7	0.008	2.15
1	Nioz-TC-01-A1R	7	0.007	2.161
1	Nioz-TC-01-A1R	7	0.004	1.264
1	Nioz-TC-01-A1R	7	0.007	1.589
1	Nioz-TC-01-A1R	7	0.013	2.062
1	Nioz-TC-01-A1R	7	0.016	1.655
1	Nioz-TC-01-A1R	7	0.001	1
1	Nioz-TC-01-A1R	7	0.007	1.174
1	Nioz-TC-01-A1R	7	0.028	3.147
1	Nioz-TC-01-A1R	7	0.002	1.969
1	Nioz-TC-01-A1R	7	0.017	1.605
1	Nioz-TC-01-A1R	7	0.038	3.342
1	Nioz-TC-01-A1R	7	0.004	1.958
1	Nioz-TC-01-A1R	7	0.099	1.061
1	Nioz-TC-01-A1R	7	0.014	1.132
1	Nioz-TC-01-A1R	7	0.0005643	2.646
1	Nioz-TC-01-A1R	7	0.007	1.711
1	Nioz-TC-01-A1R	7	0.0008464	1.464
1	Nioz-TC-01-A1R	7	0.006	1.597
1	Nioz-TC-01-A1R	7	0.003	1.567
1	Nioz-TC-01-A1R	7	0.006	1.591
1	Nioz-TC-01-A1R	7	0.26	1.25
1	Nioz-TC-01-A1R	7	0.0005643	2
1	Nioz-TC-01-A1R	7	0.09	1.701
1	Nioz-TC-01-A1R	7	0.846	1.655
1	Nioz-TC-01-A1R	7	0.028	1.963
1	Nioz-TC-01-A1R	7	0.012	1.62
1	Nioz-TC-01-A1R	7	0.001	1.553
1	Nioz-TC-01-A1R	7	0.003	1.61
1	Nioz-TC-01-A1R	7	0.004	1.093
1	Nioz-TC-01-A1R	7	0.033	2.911
1	Nioz-TC-01-A1R	7	0.002	1.291
1	Nioz-TC-01-A1R	7	0.0005643	2
1	Nioz-TC-01-A1R	7	0.287	2.703
1	Nioz-TC-01-A1R	7	0.004	1.531
1	Nioz-TC-01-A1R	7	0.001	2.031
1	Nioz-TC-01-A1R	7	0.551	1.234
1	Nioz-TC-01-A1R	7	0.012	2.543
1	Nioz-TC-01-A1R	7	0.001	1.553
1	Nioz-TC-01-A1R	7	0.061	2.237
1	Nioz-TC-01-A1R	7	0.165	1.649
1	Nioz-TC-01-A1R	7	0.448	1.563
1	Nioz-TC-01-A1R	7	1.2	1.096
1	Nioz-TC-01-A1R	7	0.033	1.781
1	Nioz-TC-01-A1R	7	0.0008464	2.702
1	Nioz-TC-01-A1R	7	0.047	1.712
1	Nioz-TC-01-A1R	7	0.0005643	2
1	Nioz-TC-01-A1R	7	0.024	2.528
1	Nioz-TC-01-A1R	7	0.0008464	1.464
1	Nioz-TC-01-A1R	7	0.005	1.336
1	Nioz-TC-01-A1R	7	0.249	2.233
1	Nioz-TC-01-A1R	7	0.382	1.601
1	Nioz-TC-01-A1R	7	0.006	1.22
1	Nioz-TC-01-A1R	7	0.007	1.326
1	Nioz-TC-01-A1R	7	0.006	1.567
1	Nioz-TC-01-A1R	7	0.025	1.155
1	Nioz-TC-01-A1R	7	0.004	1.459
1	Nioz-TC-01-A1R	7	0.0005643	2
1	Nioz-TC-01-A1R	7	0.033	1.37
1	Nioz-TC-01-A1R	7	0.267	3.204
1	Nioz-TC-01-A1R	7	0.0008464	1.464
1	Nioz-TC-01-A1R	7	0.207	2.297
1	Nioz-TC-01-A1R	7	0.028	1.987
1	Nioz-TC-01-A1R	7	0.001	1.553
1	Nioz-TC-01-A1R	7	0.059	2.5
1	Nioz-TC-01-A1R	7	0.027	2.101
1	Nioz-TC-01-A1R	7	0.002	4.409
1	Nioz-TC-01-A1R	7	0.001	2
1	Nioz-TC-01-A1R	7	0.012	1.783
1	Nioz-TC-01-A1R	7	0.0005643	2.646
1	Nioz-TC-01-A1R	7	0.018	1.263
1	Nioz-TC-01-A1R	7	0.0008464	1.464
1	Nioz-TC-01-A1R	7	0.117	1.459
1	Nioz-TC-01-A1R	7	0.013	1.189
1	Nioz-TC-01-A1R	7	0.242	1.452
1	Nioz-TC-01-A1R	7	0.061	1.346
1	Nioz-TC-01-A1R	7	0.0008464	1.464
1	Nioz-TC-01-A1R	7	0.012	2.09
1	Nioz-TC-01-A1R	7	0.002	1.653
1	Nioz-TC-01-A1R	7	0.102	1.887
1	Nioz-TC-01-A1R	7	0.007	2.297
1	Nioz-TC-01-A1R	7	0.004	1.26
1	Nioz-TC-01-A1R	7	0.008	1.375
1	Nioz-TC-01-A1R	7	0.026	1.165
1	Nioz-TC-01-A1R	7	0.002	1.809
1	Nioz-TC-01-A1R	7	0.036	1.375
1	Nioz-TC-01-A1R	7	0.043	2.106
1	Nioz-TC-01-A1R	7	0.0005643	2
1	Nioz-TC-01-A1R	7	0.01	3.839
1	Nioz-TC-01-A1R	7	0.107	2.377
1	Nioz-TC-01-A1R	7	0.109	1.605
1	Nioz-TC-01-A1R	7	0.051	1.174
1	Nioz-TC-01-A1R	7	0.012	1.208
1	Nioz-TC-01-A1R	7	0.467	1.671
1	Nioz-TC-01-A1R	7	0.288	1.561
1	Nioz-TC-01-A1R	7	0.0005643	2
1	Nioz-TC-01-A1R	7	0.088	2.398
1	Nioz-TC-01-A1R	7	0.001	1.553
1	Nioz-TC-01-A1R	7	0.144	2.571
1	Nioz-TC-01-A1R	7	0.003	1.153
1	Nioz-TC-01-A1R	7	0.004	1.919
1	Nioz-TC-01-A1R	7	0.137	2.252
1	Nioz-TC-01-A1R	7	0.047	1.528
1	Nioz-TC-01-A1R	7	0.003	1.269
1	Nioz-TC-01-A1R	7	0.0005643	2
1	Nioz-TC-01-A1R	7	0.004	2.23
1	Nioz-TC-01-A1R	7	0.088	2.35
1	Nioz-TC-01-A1R	7	0.0005643	2
1	Nioz-TC-01-A1R	7	0.527	4.363
1	Nioz-TC-01-A1R	7	0.013	1.736
1	Nioz-TC-01-A1R	7	0.197	1.389
1	Nioz-TC-01-A1R	7	0.0005643	2
1	Nioz-TC-01-A1R	7	0.351	5.134
1	Nioz-TC-01-A1R	7	0.122	1.805
1	Nioz-TC-01-A1R	7	0.98	1.225
1	Nioz-TC-01-A1R	7	0.0008464	1.464
1	Nioz-TC-01-A1R	7	0.024	2.598
1	Nioz-TC-01-A1R	7	0.0005643	2
1	Nioz-TC-01-A1R	7	0.046	1.598
1	Nioz-TC-01-A1R	7	0.001	2.308
1	Nioz-TC-01-A1R	7	1.278	2.287
1	Nioz-TC-01-A1R	7	0.013	1.048
1	Nioz-TC-01-A1R	7	0.002	1.809
1	Nioz-TC-01-A1R	7	0.039	2.127
1	Nioz-TC-01-A1R	7	0.005	1.758
1	Nioz-TC-01-A1R	7	0.103	1.391
1	Nioz-TC-01-A1R	7	0.01	1.568
1	Nioz-TC-01-A1R	7	0.047	2.403
1	Nioz-TC-01-A1R	7	0.139	3.153
1	Nioz-TC-01-A1R	7	0.281	2.907
1	Nioz-TC-01-A1R	7	0.008	1.759
1	Nioz-TC-01-A1R	7	0.004	1.439
1	Nioz-TC-01-A1R	7	0.024	3.065
1	Nioz-TC-01-A1R	7	0.025	1.916
1	Nioz-TC-01-A1R	7	0.0005643	2
1	Nioz-TC-01-A1R	7	0.137	2.534
1	Nioz-TC-01-A1R	7	0.028	2.016
1	Nioz-TC-01-A1R	7	0.0008464	1.464
1	Nioz-TC-01-A1R	7	0.008	2.087
1	Nioz-TC-01-A1R	7	0.0008464	1.464
1	Nioz-TC-01-A1R	7	0.036	2.405
1	Nioz-TC-01-A1R	7	0.133	1.559
1	Nioz-TC-01-A1R	7	0.009	1.72
1	Nioz-TC-01-A1R	7	0.004	1.648
1	Nioz-TC-01-A1R	7	0.014	2.255
1	Nioz-TC-01-A1R	7	0.0005643	2
1	Nioz-TC-01-A1R	7	0.019	1.652
1	Nioz-TC-01-A1R	7	0.688	2.16
1	Nioz-TC-01-A1R	7	0.099	1.059
1	Nioz-TC-01-A1R	7	0.026	2.216
1	Nioz-TC-01-A1R	7	0.012	5.969
1	Nioz-TC-01-A1R	7	0.0008464	1.464
1	Nioz-TC-01-A1R	7	0.001	2.031
1	Nioz-TC-01-A1R	7	0.01	1.382
1	Nioz-TC-01-A1R	7	0.031	1.55
1	Nioz-TC-01-A1R	7	0.0005643	2.646
1	Nioz-TC-01-A1R	7	0.069	1.407
1	Nioz-TC-01-A1R	7	0.226	1.125
1	Nioz-TC-01-A1R	7	0.007	1.944
1	Nioz-TC-01-A1R	7	0.157	1.617
1	Nioz-TC-01-A1R	7	0.029	2.65
[truncated: 697,588+ more rows]

## Sheet: All pores
Temperature (°C)	Specimen ID	Pore size (µm²)
1	Nioz-TC-01-A1R	0.343
1	Nioz-TC-01-A1R	0.1
1	Nioz-TC-01-A1R	0.064
1	Nioz-TC-01-A1R	0.164
1	Nioz-TC-01-A1R	0.078
1	Nioz-TC-01-A1R	0.021
1	Nioz-TC-01-A1R	0.221
1	Nioz-TC-01-A1R	0.314
1	Nioz-TC-01-A1R	0.057
1	Nioz-TC-01-A1R	0.221
1	Nioz-TC-01-A1R	0.1
1	Nioz-TC-01-A1R	0.078
1	Nioz-TC-01-A1R	0.057
1	Nioz-TC-01-A1R	0.05
1	Nioz-TC-01-A1R	0.121
1	Nioz-TC-01-A1R	0.057
1	Nioz-TC-01-A1R	0.164
1	Nioz-TC-01-A1R	0.078
1	Nioz-TC-01-A1R	0.029
1	Nioz-TC-01-A1R	0.043
1	Nioz-TC-01-A1R	0.278
1	Nioz-TC-01-A1R	0.143
1	Nioz-TC-01-A1R	0.243
1	Nioz-TC-01-A1R	0.021
1	Nioz-TC-01-A1R	0.036
1	Nioz-TC-01-A1R	0.4
1	Nioz-TC-01-A1R	0.021
1	Nioz-TC-01-A1R	0.064
1	Nioz-TC-01-A1R	0.086
1	Nioz-TC-01-A1R	0.157
1	Nioz-TC-01-A1R	0.114
1	Nioz-TC-01-A1R	0.078
1	Nioz-TC-01-A1R	0.186
1	Nioz-TC-01-A1R	0.721
1	Nioz-TC-01-A1R	0.207
1	Nioz-TC-01-A1R	0.257
1	Nioz-TC-01-A1R	0.064
1	Nioz-TC-01-A1R	0.029
1	Nioz-TC-01-A1R	0.278
1	Nioz-TC-01-A1R	0.128
1	Nioz-TC-01-A1R	0.057
1	Nioz-TC-01-A1R	0.407
1	Nioz-TC-01-A1R	0.121
1	Nioz-TC-01-A1R	0.043
1	Nioz-TC-01-A1R	0.178
1	Nioz-TC-01-A1R	0.114
1	Nioz-TC-01-A1R	0.542
1	Nioz-TC-01-A1R	0.128
1	Nioz-TC-01-A1R	0.414
1	Nioz-TC-01-A1R	0.136
1	Nioz-TC-01-A1R	0.171
1	Nioz-TC-01-A1R	0.05
1	Nioz-TC-01-A1R	0.193
1	Nioz-TC-01-A1R	0.207
1	Nioz-TC-01-A1R	0.029
1	Nioz-TC-01-A1R	0.421
1	Nioz-TC-01-A1R	0.478
1	Nioz-TC-01-A1R	0.385
1	Nioz-TC-01-A1R	0.107
1	Nioz-TC-01-A1R	0.178
1	Nioz-TC-01-A1R	0.335
1	Nioz-TC-01-A1R	0.1
1	Nioz-TC-01-A1R	0.435
1	Nioz-TC-01-A1R	0.457
1	Nioz-TC-01-A1R	0.021
1	Nioz-TC-01-A1R	0.114
1	Nioz-TC-01-A1R	0.128
1	Nioz-TC-01-A1R	0.078
1	Nioz-TC-01-A1R	0.193
1	Nioz-TC-01-A1R	0.036
1	Nioz-TC-01-A1R	0.193
1	Nioz-TC-01-A1R	0.214
1	Nioz-TC-01-A1R	0.3
1	Nioz-TC-01-A1R	0.021
1	Nioz-TC-01-A1R	0.086
1	Nioz-TC-01-A1R	0.057
1	Nioz-TC-01-A1R	0.599
1	Nioz-TC-01-A1R	0.086
1	Nioz-TC-01-A1R	0.364
1	Nioz-TC-01-A1R	0.364
1	Nioz-TC-01-A1R	0.093
1	Nioz-TC-01-A1R	0.171
1	Nioz-TC-01-A1R	0.15
1	Nioz-TC-01-A1R	0.614
1	Nioz-TC-01-A1R	0.136
1	Nioz-TC-01-A1R	0.307
1	Nioz-TC-01-A1R	0.021
1	Nioz-TC-01-A1R	0.114
1	Nioz-TC-01-A1R	0.314
1	Nioz-TC-01-A1R	0.064
1	Nioz-TC-01-A1R	0.078
1	Nioz-TC-01-A1R	0.3
1	Nioz-TC-01-A1R	0.021
1	Nioz-TC-01-A1R	0.05
1	Nioz-TC-01-A1R	0.029
1	Nioz-TC-01-A1R	0.357
1	Nioz-TC-01-A1R	0.064
1	Nioz-TC-01-A1R	0.029
1	Nioz-TC-01-A1R	0.264
1	Nioz-TC-01-A1R	0.029
1	Nioz-TC-01-A1R	0.278
1	Nioz-TC-01-A1R	0.243
1	Nioz-TC-01-A1R	0.128
1	Nioz-TC-01-A1R	0.071
1	Nioz-TC-01-A1R	0.086
1	Nioz-TC-01-A1R	0.086
1	Nioz-TC-01-A1R	0.314
1	Nioz-TC-01-A1R	0.243
1	Nioz-TC-01-A1R	0.207
1	Nioz-TC-01-A1R	0.164
1	Nioz-TC-01-A1R	0.143
1	Nioz-TC-01-A1R	0.278
1	Nioz-TC-01-A1R	0.05
1	Nioz-TC-01-A1R	0.143
1	Nioz-TC-01-A1R	0.207
1	Nioz-TC-01-A1R	0.128
1	Nioz-TC-01-A1R	0.293
1	Nioz-TC-01-A1R	0.193
1	Nioz-TC-01-A1R	0.271
1	Nioz-TC-01-A1R	0.057
1	Nioz-TC-01-A1R	0.086
1	Nioz-TC-01-A1R	0.15
1	Nioz-TC-01-A1R	0.021
1	Nioz-TC-01-A1R	0.071
1	Nioz-TC-01-A1R	0.35
1	Nioz-TC-01-A1R	0.307
1	Nioz-TC-01-A1R	0.207
1	Nioz-TC-01-A1R	0.071
1	Nioz-TC-01-A1R	0.05
1	Nioz-TC-01-A1R	0.043
1	Nioz-TC-01-A1R	0.314
1	Nioz-TC-01-A1R	0.435
1	Nioz-TC-01-A1R	0.228
1	Nioz-TC-01-A1R	0.093
1	Nioz-TC-01-A1R	0.186
1	Nioz-TC-01-A1R	0.036
1	Nioz-TC-01-A1R	0.221
1	Nioz-TC-01-A1R	0.235
1	Nioz-TC-01-A1R	0.036
1	Nioz-TC-01-A1R	0.029
1	Nioz-TC-01-A1R	0.029
1	Nioz-TC-01-A1R	0.235
1	Nioz-TC-01-A1R	0.243
1	Nioz-TC-01-A1R	0.086
1	Nioz-TC-01-A1R	0.228
1	Nioz-TC-01-A1R	0.478
1	Nioz-TC-01-A1R	0.649
1	Nioz-TC-01-A1R	0.257
1	Nioz-TC-01-A1R	0.036
1	Nioz-TC-01-A1R	0.285
1	Nioz-TC-01-A1R	0.086
1	Nioz-TC-01-A1R	0.35
1	Nioz-TC-01-A1R	0.021
1	Nioz-TC-01-A1R	0.15
1	Nioz-TC-01-A1R	0.307
1	Nioz-TC-01-A1R	0.029
1	Nioz-TC-01-A1R	0.078
1	Nioz-TC-01-A1R	0.1
1	Nioz-TC-01-A1R	0.178
1	Nioz-TC-01-A1R	0.078
1	Nioz-TC-01-A1R	0.178
1	Nioz-TC-01-A1R	0.021
1	Nioz-TC-01-A1R	0.328
1	Nioz-TC-01-A1R	0.029
1	Nioz-TC-01-A1R	0.043
1	Nioz-TC-01-A1R	0.45
1	Nioz-TC-01-A1R	0.121
1	Nioz-TC-01-A1R	0.143
1	Nioz-TC-01-A1R	0.164
1	Nioz-TC-01-A1R	0.128
1	Nioz-TC-01-A1R	0.107
1	Nioz-TC-01-A1R	0.243
1	Nioz-TC-01-A1R	0.064
1	Nioz-TC-01-A1R	0.178
1	Nioz-TC-01-A1R	0.029
1	Nioz-TC-01-A1R	0.071
1	Nioz-TC-01-A1R	0.057
1	Nioz-TC-01-A1R	0.435
1	Nioz-TC-01-A1R	0.507
1	Nioz-TC-01-A1R	0.15
1	Nioz-TC-01-A1R	0.193
1	Nioz-TC-01-A1R	0.4
1	Nioz-TC-01-A1R	0.235
1	Nioz-TC-01-A1R	0.071
1	Nioz-TC-01-A1R	0.235
1	Nioz-TC-01-A1R	0.271
1	Nioz-TC-01-A1R	0.2
1	Nioz-TC-01-A1R	0.114
1	Nioz-TC-01-A1R	0.806
1	Nioz-TC-01-A1R	0.021
1	Nioz-TC-01-A1R	0.307
1	Nioz-TC-01-A1R	0.178
1	Nioz-TC-01-A1R	0.528
1	Nioz-TC-01-A1R	0.271
1	Nioz-TC-01-A1R	0.621
1	Nioz-TC-01-A1R	0.136
1	Nioz-TC-01-A1R	0.428
1	Nioz-TC-01-A1R	0.835
1	Nioz-TC-01-A1R	0.221
1	Nioz-TC-01-A1R	0.071
1	Nioz-TC-01-A1R	0.343
1	Nioz-TC-01-A1R	0.278
1	Nioz-TC-01-A1R	0.05
1	Nioz-TC-01-A1R	0.293
1	Nioz-TC-01-A1R	0.157
1	Nioz-TC-01-A1R	0.029
1	Nioz-TC-01-A1R	0.064
1	Nioz-TC-01-A1R	0.278
1	Nioz-TC-01-A1R	0.057
1	Nioz-TC-01-A1R	0.257
1	Nioz-TC-01-A1R	0.021
1	Nioz-TC-01-A1R	0.107
1	Nioz-TC-01-A1R	0.114
1	Nioz-TC-01-A1R	0.421
1	Nioz-TC-01-A1R	0.178
1	Nioz-TC-01-A1R	0.021
1	Nioz-TC-01-A1R	0.164
1	Nioz-TC-01-A1R	0.285
1	Nioz-TC-01-A1R	0.036
1	Nioz-TC-01-A1R	0.214
1	Nioz-TC-01-A1R	0.164
1	Nioz-TC-01-A1R	0.086
1	Nioz-TC-01-A1R	0.385
1	Nioz-TC-01-A1R	0.278
1	Nioz-TC-01-A1R	0.128
1	Nioz-TC-01-A1R	0.164
1	Nioz-TC-01-A1R	0.093
1	Nioz-TC-01-A1R	0.435
1	Nioz-TC-01-A1R	0.328
1	Nioz-TC-01-A1R	0.036
1	Nioz-TC-01-A1R	0.05
1	Nioz-TC-01-A1R	0.171
1	Nioz-TC-01-A1R	0.45
1	Nioz-TC-01-A1R	0.157
1	Nioz-TC-01-A1R	0.25
1	Nioz-TC-01-A1R	0.25
1	Nioz-TC-01-A1R	0.621
1	Nioz-TC-01-A1R	0.335
1	Nioz-TC-01-A1R	0.228
1	Nioz-TC-01-A1R	0.05
1	Nioz-TC-01-A1R	0.136
1	Nioz-TC-01-A1R	0.178
1	Nioz-TC-01-A1R	0.086
1	Nioz-TC-01-A1R	0.136
1	Nioz-TC-01-A1R	0.1
1	Nioz-TC-01-A1R	0.029
1	Nioz-TC-01-A1R	0.107
1	Nioz-TC-01-A1R	0.243
1	Nioz-TC-01-A1R	0.036
1	Nioz-TC-01-A1R	0.592
1	Nioz-TC-01-A1R	0.2
1	Nioz-TC-01-A1R	0.071
1	Nioz-TC-01-A1R	0.1
1	Nioz-TC-01-A1R	0.078
1	Nioz-TC-01-A1R	0.164
1	Nioz-TC-01-A1R	0.036
1	Nioz-TC-01-A1R	0.029
1	Nioz-TC-01-A1R	0.05
1	Nioz-TC-01-A1R	0.407
1	Nioz-TC-01-A1R	0.114
1	Nioz-TC-01-A1R	0.549
1	Nioz-TC-01-A1R	0.021
1	Nioz-TC-01-A1R	0.114
1	Nioz-TC-01-A1R	0.121
1	Nioz-TC-01-A1R	0.371
1	Nioz-TC-01-A1R	0.071
1	Nioz-TC-01-A1R	0.064
1	Nioz-TC-01-A1R	0.078
1	Nioz-TC-01-A1R	0.093
1	Nioz-TC-01-A1R	0.178
1	Nioz-TC-01-A1R	0.086
1	Nioz-TC-01-A1R	0.407
1	Nioz-TC-01-A1R	0.107
1	Nioz-TC-01-A1R	0.029
1	Nioz-TC-01-A1R	0.071
1	Nioz-TC-01-A1R	0.128
1	Nioz-TC-01-A1R	0.057
1	Nioz-TC-01-A1R	0.307
1	Nioz-TC-01-A1R	0.335
1	Nioz-TC-01-A1R	0.107
1	Nioz-TC-01-A1R	0.114
1	Nioz-TC-01-A1R	0.207
1	Nioz-TC-01-A1R	0.321
1	Nioz-TC-01-A1R	0.293
1	Nioz-TC-01-A1R	0.492
1	Nioz-TC-01-A1R	0.628
1	Nioz-TC-01-A1R	0.164
1	Nioz-TC-01-A1R	0.442
1	Nioz-TC-01-A1R	0.136
1	Nioz-TC-01-A1R	0.15
1	Nioz-TC-01-A1R	0.036
1	Nioz-TC-01-A1R	0.157
1	Nioz-TC-01-A1R	0.285
1	Nioz-TC-01-A1R	0.05
1	Nioz-TC-01-A1R	0.2
1	Nioz-TC-01-A1R	0.186
1	Nioz-TC-01-A1R	0.05
1	Nioz-TC-01-A1R	0.071
1	Nioz-TC-01-A1R	0.071
1	Nioz-TC-01-A1R	0.071
1	Nioz-TC-01-A1R	0.193
1	Nioz-TC-01-A1R	0.821
1	Nioz-TC-01-A1R	0.378
1	Nioz-TC-01-A1R	0.257
1	Nioz-TC-01-A1R	0.036
1	Nioz-TC-01-A1R	0.2
1	Nioz-TC-01-A1R	0.107
1	Nioz-TC-01-A1R	0.021
1	Nioz-TC-01-A1R	0.043
1	Nioz-TC-01-A1R	0.128
1	Nioz-TC-01-A1R	0.385
1	Nioz-TC-01-A1R	0.136
1	Nioz-TC-01-A1R	0.036
1	Nioz-TC-01-A1R	0.1
1	Nioz-TC-01-A1R	0.128
1	Nioz-TC-01-A1R	0.036
1	Nioz-TC-01-A1R	0.128
1	Nioz-TC-01-A1R	0.05
1	Nioz-TC-01-A1R	0.128
1	Nioz-TC-01-A1R	0.221
1	Nioz-TC-01-A1R	0.178
1	Nioz-TC-01-A1R	0.143
1	Nioz-TC-01-A1R	0.178
1	Nioz-TC-01-A1R	0.371
1	Nioz-TC-01-A1R	0.549
1	Nioz-TC-01-A1R	0.264
1	Nioz-TC-01-A1R	0.343
1	Nioz-TC-01-A1R	0.036
1	Nioz-TC-01-A1R	0.05
1	Nioz-TC-01-A1R	0.029
1	Nioz-TC-01-A1R	0.086
1	Nioz-TC-01-A1R	0.178
1	Nioz-TC-01-A1R	0.043
1	Nioz-TC-01-A1R	0.043
1	Nioz-TC-01-A1R	0.364
1	Nioz-TC-01-A1R	0.071
1	Nioz-TC-01-A1R	0.043
1	Nioz-TC-01-A1R	0.171
1	Nioz-TC-01-A1R	0.157
1	Nioz-TC-01-A1R	0.057
1	Nioz-TC-01-A1R	0.029
1	Nioz-TC-01-A1R	0.064
1	Nioz-TC-01-A1R	0.25
1	Nioz-TC-01-A1R	0.171
1	Nioz-TC-01-A1R	0.2
1	Nioz-TC-01-A1R	0.186
1	Nioz-TC-01-A1R	0.071
1	Nioz-TC-01-A1R	0.25
1	Nioz-TC-01-A1R	0.193
1	Nioz-TC-01-A1R	0.178
1	Nioz-TC-01-A1R	0.064
1	Nioz-TC-01-A1R	0.071
1	Nioz-TC-01-A1R	0.628
1	Nioz-TC-01-A1R	0.078
1	Nioz-TC-01-A1R	0.021
1	Nioz-TC-01-A1R	0.407
1	Nioz-TC-01-A1R	0.043
1	Nioz-TC-01-A1R	0.114
1	Nioz-TC-01-A1R	0.114
1	Nioz-TC-01-A1R	0.186
1	Nioz-TC-01-A1R	0.271
1	Nioz-TC-01-A1R	0.4
1	Nioz-TC-01-A1R	0.157
1	Nioz-TC-01-A1R	0.093
1	Nioz-TC-01-A1R	0.2
1	Nioz-TC-01-A1R	0.15
1	Nioz-TC-01-A1R	0.071
1	Nioz-TC-01-A1R	0.235
1	Nioz-TC-01-A1R	0.278
1	Nioz-TC-01-A1R	0.078
1	Nioz-TC-01-A1R	0.186
1	Nioz-TC-01-A1R	0.021
1	Nioz-TC-01-A1R	0.029
1	Nioz-TC-01-A1R	0.414
1	Nioz-TC-01-A1R	0.05
1	Nioz-TC-01-A1R	0.1
1	Nioz-TC-01-A1R	0.3
1	Nioz-TC-01-A1R	0.071
1	Nioz-TC-01-A1R	0.093
1	Nioz-TC-01-A1R	0.15
1	Nioz-TC-01-A1R	0.078
1	Nioz-TC-01-A1R	0.186
1	Nioz-TC-01-A1R	0.364
1	Nioz-TC-01-A1R	0.021
1	Nioz-TC-01-A1R	0.107
1	Nioz-TC-01-A1R	0.136
1	Nioz-TC-01-A1R	0.107
1	Nioz-TC-01-A1R	0.799
1	Nioz-TC-01-A1R	0.021
1	Nioz-TC-01-A1R	0.071
1	Nioz-TC-01-A1R	0.143
1	Nioz-TC-01-A1R	0.121
1	Nioz-TC-01-A1R	0.535
1	Nioz-TC-01-A1R	0.221
1	Nioz-TC-01-A1R	0.05
1	Nioz-TC-01-A1R	0.1
1	Nioz-TC-01-A1R	0.021
1	Nioz-TC-01-A1R	0.193
1	Nioz-TC-01-A1R	0.093
1	Nioz-TC-01-A1R	0.15
1	Nioz-TC-01-A1R	0.307
1	Nioz-TC-01-A1R	0.671
1	Nioz-TC-01-A1R	0.421
1	Nioz-TC-01-A1R	0.15
1	Nioz-TC-01-A1R	0.064
1	Nioz-TC-01-A1R	0.143
1	Nioz-TC-01-A1R	0.599
1	Nioz-TC-01-A1R	0.057
1	Nioz-TC-01-A1R	0.1
1	Nioz-TC-01-A1R	0.107
1	Nioz-TC-01-A1R	0.114
1	Nioz-TC-01-A1R	0.021
1	Nioz-TC-01-A1R	0.078
1	Nioz-TC-01-A1R	0.029
1	Nioz-TC-01-A1R	0.243
1	Nioz-TC-01-A2R	0.071
1	Nioz-TC-01-A2R	0.071
1	Nioz-TC-01-A2R	0.029
1	Nioz-TC-01-A2R	0.05
1	Nioz-TC-01-A2R	0.278
1	Nioz-TC-01-A2R	0.064
1	Nioz-TC-01-A2R	0.036
1	Nioz-TC-01-A2R	0.278
1	Nioz-TC-01-A2R	0.071
1	Nioz-TC-01-A2R	0.029
1	Nioz-TC-01-A2R	0.05
1	Nioz-TC-01-A2R	0.021
1	Nioz-TC-01-A2R	0.071
1	Nioz-TC-01-A2R	0.1
1	Nioz-TC-01-A2R	0.15
1	Nioz-TC-01-A2R	0.057
1	Nioz-TC-01-A2R	0.05
1	Nioz-TC-01-A2R	0.057
1	Nioz-TC-01-A2R	0.114
1	Nioz-TC-01-A2R	0.1
1	Nioz-TC-01-A2R	0.021
1	Nioz-TC-01-A2R	0.143
1	Nioz-TC-01-A2R	0.043
1	Nioz-TC-01-A2R	0.093
1	Nioz-TC-01-A2R	0.086
1	Nioz-TC-01-A2R	0.021
1	Nioz-TC-01-A2R	0.264
1	Nioz-TC-01-A2R	0.086
1	Nioz-TC-01-A2R	0.3
1	Nioz-TC-01-A2R	0.107
1	Nioz-TC-01-A2R	0.043
1	Nioz-TC-01-A2R	0.414
1	Nioz-TC-01-A2R	0.043
1	Nioz-TC-01-A2R	0.193
1	Nioz-TC-01-A2R	0.029
1	Nioz-TC-01-A2R	0.093
1	Nioz-TC-01-A2R	0.121
1	Nioz-TC-01-A2R	0.086
1	Nioz-TC-01-A2R	0.05
1	Nioz-TC-01-A2R	0.086
1	Nioz-TC-01-A2R	0.136
1	Nioz-TC-01-A2R	0.021
1	Nioz-TC-01-A2R	0.164
1	Nioz-TC-01-A2R	0.107
1	Nioz-TC-01-A2R	0.029
1	Nioz-TC-01-A2R	0.114
1	Nioz-TC-01-A2R	0.05
1	Nioz-TC-01-A2R	0.078
1	Nioz-TC-01-A2R	0.078
1	Nioz-TC-01-A2R	0.064
1	Nioz-TC-01-A2R	0.029
1	Nioz-TC-01-A2R	0.064
1	Nioz-TC-01-A2R	0.036
1	Nioz-TC-01-A2R	0.036
1	Nioz-TC-01-A2R	0.043
1	Nioz-TC-01-A2R	0.107
1	Nioz-TC-01-A2R	0.029
1	Nioz-TC-01-A2R	0.136
1	Nioz-TC-01-A2R	0.121
1	Nioz-TC-01-A2R	0.036
1	Nioz-TC-01-A2R	0.193
1	Nioz-TC-01-A2R	0.157
1	Nioz-TC-01-A2R	0.05
1	Nioz-TC-01-A2R	0.05
1	Nioz-TC-01-A2R	0.178
1	Nioz-TC-01-A2R	0.193
1	Nioz-TC-01-A2R	0.257
1	Nioz-TC-01-A2R	0.05
1	Nioz-TC-01-A2R	0.071
1	Nioz-TC-01-A2R	0.029
1	Nioz-TC-01-A2R	0.064
1	Nioz-TC-01-A2R	0.078
1	Nioz-TC-01-A2R	0.143
1	Nioz-TC-01-A2R	0.043
1	Nioz-TC-01-A2R	0.021
1	Nioz-TC-01-A2R	0.064
1	Nioz-TC-01-A2R	0.043
1	Nioz-TC-01-A2R	0.021
1	Nioz-TC-01-A2R	0.036
1	Nioz-TC-01-A2R	0.186
1	Nioz-TC-01-A2R	0.064
1	Nioz-TC-01-A2R	0.293
1	Nioz-TC-01-A2R	0.021
1	Nioz-TC-01-A2R	0.029
1	Nioz-TC-01-A2R	0.029
1	Nioz-TC-01-A2R	0.071
1	Nioz-TC-01-A2R	0.021
1	Nioz-TC-01-A2R	0.071
1	Nioz-TC-01-A2R	0.036
1	Nioz-TC-01-A2R	0.143
1	Nioz-TC-01-A2R	0.086
1	Nioz-TC-01-A2R	0.228
1	Nioz-TC-01-A2R	0.164
1	Nioz-TC-01-A2R	0.036
1	Nioz-TC-01-A2R	0.043
1	Nioz-TC-01-A2R	0.078
1	Nioz-TC-01-A2R	0.043
1	Nioz-TC-01-A2R	0.093
1	Nioz-TC-01-A2R	0.036
1	Nioz-TC-01-A2R	0.3
1	Nioz-TC-01-A2R	0.029
1	Nioz-TC-01-A2R	0.649
1	Nioz-TC-01-A2R	0.1
1	Nioz-TC-01-A2R	0.071
1	Nioz-TC-01-A2R	0.414
1	Nioz-TC-01-A2R	0.021
1	Nioz-TC-01-A2R	0.136
1	Nioz-TC-01-A2R	0.029
1	Nioz-TC-01-A2R	0.043
1	Nioz-TC-01-A2R	0.1
1	Nioz-TC-01-A2R	0.093
1	Nioz-TC-01-A2R	0.136
1	Nioz-TC-01-A2R	0.029
1	Nioz-TC-01-A2R	0.029
1	Nioz-TC-01-A2R	0.1
1	Nioz-TC-01-A2R	0.086
1	Nioz-TC-01-A2R	0.2
1	Nioz-TC-01-A2R	0.036
1	Nioz-TC-01-A2R	0.086
1	Nioz-TC-01-A2R	0.121
1	Nioz-TC-01-A2R	0.021
1	Nioz-TC-01-A2R	0.071
1	Nioz-TC-01-A2R	0.021
1	Nioz-TC-01-A2R	0.093
1	Nioz-TC-01-A2R	0.228
1	Nioz-TC-01-A2R	0.036
1	Nioz-TC-01-A2R	0.05
1	Nioz-TC-01-A2R	0.093
1	Nioz-TC-01-A2R	0.057
1	Nioz-TC-01-A2R	0.029
1	Nioz-TC-01-A2R	0.057
3	Nioz-TC-03-A1R	0.036
3	Nioz-TC-03-A1R	0.343
3	Nioz-TC-03-A1R	0.293
3	Nioz-TC-03-A1R	0.093
3	Nioz-TC-03-A1R	0.05
3	Nioz-TC-03-A1R	0.057
3	Nioz-TC-03-A1R	0.235
3	Nioz-TC-03-A1R	0.485
3	Nioz-TC-03-A1R	0.029
3	Nioz-TC-03-A1R	0.086
3	Nioz-TC-03-A1R	0.071
3	Nioz-TC-03-A1R	0.107
3	Nioz-TC-03-A1R	0.064
3	Nioz-TC-03-A1R	0.107
3	Nioz-TC-03-A1R	0.121
3	Nioz-TC-03-A1R	0.043
3	Nioz-TC-03-A1R	0.071
3	Nioz-TC-03-A1R	0.05
3	Nioz-TC-03-A1R	0.029
3	Nioz-TC-03-A1R	0.021
3	Nioz-TC-03-A1R	0.071
3	Nioz-TC-03-A1R	0.121
3	Nioz-TC-03-A1R	0.043
3	Nioz-TC-03-A1R	0.064
3	Nioz-TC-03-A1R	0.036
3	Nioz-TC-03-A1R	0.207
3	Nioz-TC-03-A1R	0.036
3	Nioz-TC-03-A1R	0.036
3	Nioz-TC-03-A1R	0.207
3	Nioz-TC-03-A1R	0.121
3	Nioz-TC-03-A1R	0.228
3	Nioz-TC-03-A1R	0.05
3	Nioz-TC-03-A1R	0.071
3	Nioz-TC-03-A1R	0.021
3	Nioz-TC-03-A1R	0.228
3	Nioz-TC-03-A1R	0.071
3	Nioz-TC-03-A1R	0.043
3	Nioz-TC-03-A1R	0.043
3	Nioz-TC-03-A1R	0.221
3	Nioz-TC-03-A1R	0.114
3	Nioz-TC-03-A1R	0.093
3	Nioz-TC-03-A1R	0.678
3	Nioz-TC-03-A1R	0.143
3	Nioz-TC-03-A1R	0.029
3	Nioz-TC-03-A1R	0.086
3	Nioz-TC-03-A1R	0.3
3	Nioz-TC-03-A1R	0.029
3	Nioz-TC-03-A1R	0.021
3	Nioz-TC-03-A1R	0.285
3	Nioz-TC-03-A1R	0.114
3	Nioz-TC-03-A1R	0.043
3	Nioz-TC-03-A1R	0.029
3	Nioz-TC-03-A1R	0.021
3	Nioz-TC-03-A1R	0.021
3	Nioz-TC-03-A1R	0.1
3	Nioz-TC-03-A1R	0.121
3	Nioz-TC-03-A1R	0.357
3	Nioz-TC-03-A1R	0.043
3	Nioz-TC-03-A1R	0.136
3	Nioz-TC-03-A1R	0.321
3	Nioz-TC-03-A1R	0.05
3	Nioz-TC-03-A1R	0.071
3	Nioz-TC-03-A1R	0.136
3	Nioz-TC-03-A1R	0.128
3	Nioz-TC-03-A1R	0.121
3	Nioz-TC-03-A1R	0.321
3	Nioz-TC-03-A1R	0.021
3	Nioz-TC-03-A1R	0.021
3	Nioz-TC-03-A1R	0.057
3	Nioz-TC-03-A1R	0.093
3	Nioz-TC-03-A1R	0.307
3	Nioz-TC-03-A1R	0.193
3	Nioz-TC-03-A1R	0.021
3	Nioz-TC-03-A1R	0.2
3	Nioz-TC-03-A1R	0.021
3	Nioz-TC-03-A1R	0.335
3	Nioz-TC-03-A1R	0.257
3	Nioz-TC-03-A1R	0.057
3	Nioz-TC-03-A1R	0.043
3	Nioz-TC-03-A1R	0.086
3	Nioz-TC-03-A1R	0.121
3	Nioz-TC-03-A1R	0.029
3	Nioz-TC-03-A1R	0.228
3	Nioz-TC-03-A1R	0.021
3	Nioz-TC-03-A1R	0.064
3	Nioz-TC-03-A1R	0.193
3	Nioz-TC-03-A1R	0.036
3	Nioz-TC-03-A1R	0.343
3	Nioz-TC-03-A1R	0.064
3	Nioz-TC-03-A1R	0.086
3	Nioz-TC-03-A1R	0.207
3	Nioz-TC-03-A1R	0.221
3	Nioz-TC-03-A1R	0.086
3	Nioz-TC-03-A1R	0.05
3	Nioz-TC-03-A1R	0.029
3	Nioz-TC-03-A1R	0.043
3	Nioz-TC-03-A1R	0.064
3	Nioz-TC-03-A1R	0.15
3	Nioz-TC-03-A1R	0.128
3	Nioz-TC-03-A1R	0.235
3	Nioz-TC-03-A1R	0.442
3	Nioz-TC-03-A1R	0.521
3	Nioz-TC-03-A1R	0.029
3	Nioz-TC-03-A1R	0.642
3	Nioz-TC-03-A1R	0.114
3	Nioz-TC-03-A1R	0.029
3	Nioz-TC-03-A1R	0.207
3	Nioz-TC-03-A1R	0.043
3	Nioz-TC-03-A1R	0.036
3	Nioz-TC-03-A1R	0.335
3	Nioz-TC-03-A1R	0.257
3	Nioz-TC-03-A1R	0.093
3	Nioz-TC-03-A1R	0.193
3	Nioz-TC-03-A1R	0.1
3	Nioz-TC-03-A1R	0.043
3	Nioz-TC-03-A1R	0.086
3	Nioz-TC-03-A1R	0.121
3	Nioz-TC-03-A1R	0.036
3	Nioz-TC-03-A1R	0.778
3	Nioz-TC-03-A1R	0.121
3	Nioz-TC-03-A1R	0.164
3	Nioz-TC-03-A1R	0.036
3	Nioz-TC-03-A1R	0.021
3	Nioz-TC-03-A1R	0.093
3	Nioz-TC-03-A1R	0.164
3	Nioz-TC-03-A1R	0.207
3	Nioz-TC-03-A1R	0.05
3	Nioz-TC-03-A1R	0.021
3	Nioz-TC-03-A1R	0.071
3	Nioz-TC-03-A1R	0.029
3	Nioz-TC-03-A1R	0.057
3	Nioz-TC-03-A1R	0.029
3	Nioz-TC-03-A1R	0.235
3	Nioz-TC-03-A1R	0.036
3	Nioz-TC-03-A1R	0.036
3	Nioz-TC-03-A1R	0.214
3	Nioz-TC-03-A1R	0.121
3	Nioz-TC-03-A1R	0.043
3	Nioz-TC-03-A1R	0.207
3	Nioz-TC-03-A1R	0.121
3	Nioz-TC-03-A1R	0.086
3	Nioz-TC-03-A1R	0.021
3	Nioz-TC-03-A1R	0.021
3	Nioz-TC-03-A1R	0.071
3	Nioz-TC-03-A1R	0.221
3	Nioz-TC-03-A1R	0.029
3	Nioz-TC-03-A1R	0.029
3	Nioz-TC-03-A1R	0.243
3	Nioz-TC-03-A1R	0.043
3	Nioz-TC-03-A1R	0.05
3	Nioz-TC-03-A1R	0.186
3	Nioz-TC-03-A1R	0.05
3	Nioz-TC-03-A1R	0.036
3	Nioz-TC-03-A1R	0.264
3	Nioz-TC-03-A1R	0.492
3	Nioz-TC-03-A1R	0.107
3	Nioz-TC-03-A1R	0.021
3	Nioz-TC-03-A1R	0.621
3	Nioz-TC-03-A1R	0.064
3	Nioz-TC-03-A1R	0.05
3	Nioz-TC-03-A1R	0.029
3	Nioz-TC-03-A1R	0.45
3	Nioz-TC-03-A1R	0.029
3	Nioz-TC-03-A1R	0.207
3	Nioz-TC-03-A1R	0.856
3	Nioz-TC-03-A1R	0.057
3	Nioz-TC-03-A1R	0.064
3	Nioz-TC-03-A1R	0.057
3	Nioz-TC-03-A1R	0.029
3	Nioz-TC-03-A1R	0.021
3	Nioz-TC-03-A1R	0.093
3	Nioz-TC-03-A1R	0.114
3	Nioz-TC-03-A1R	0.064
3	Nioz-TC-03-A1R	0.036
3	Nioz-TC-03-A1R	0.193
3	Nioz-TC-03-A1R	0.036
3	Nioz-TC-03-A1R	0.428
3	Nioz-TC-03-A1R	0.064
3	Nioz-TC-03-A1R	0.057
3	Nioz-TC-03-A1R	0.321
3	Nioz-TC-03-A1R	0.107
3	Nioz-TC-03-A1R	0.064
3	Nioz-TC-03-A1R	0.029
3	Nioz-TC-03-A1R	0.128
3	Nioz-TC-03-A1R	0.1
3	Nioz-TC-03-A1R	0.285
3	Nioz-TC-03-A1R	0.164
3	Nioz-TC-03-A1R	0.186
3	Nioz-TC-03-A1R	0.307
3	Nioz-TC-03-A1R	0.057
3	Nioz-TC-03-A1R	0.507
3	Nioz-TC-03-A1R	0.257
3	Nioz-TC-03-A1R	0.1
3	Nioz-TC-03-A1R	0.1
3	Nioz-TC-03-A1R	0.036
3	Nioz-TC-03-A1R	0.293
3	Nioz-TC-03-A1R	0.021
3	Nioz-TC-03-A1R	0.314
3	Nioz-TC-03-A1R	0.021
3	Nioz-TC-03-A1R	0.021
3	Nioz-TC-03-A1R	0.05
3	Nioz-TC-03-A1R	0.021
3	Nioz-TC-03-A1R	0.036
3	Nioz-TC-03-A1R	0.128
3	Nioz-TC-03-A1R	0.114
3	Nioz-TC-03-A1R	0.178
3	Nioz-TC-03-A1R	0.1
3	Nioz-TC-03-A1R	0.121
3	Nioz-TC-03-A1R	0.264
3	Nioz-TC-03-A1R	0.136
3	Nioz-TC-03-A1R	0.392
3	Nioz-TC-03-A1R	0.3
3	Nioz-TC-03-A1R	0.021
3	Nioz-TC-03-A1R	0.171
3	Nioz-TC-03-A1R	0.207
3	Nioz-TC-03-A1R	0.15
3	Nioz-TC-03-A1R	0.699
3	Nioz-TC-03-A1R	0.029
3	Nioz-TC-03-A1R	0.071
3	Nioz-TC-03-A1R	0.171
3	Nioz-TC-03-A1R	0.071
3	Nioz-TC-03-A1R	0.036
3	Nioz-TC-03-A1R	0.321
3	Nioz-TC-03-A1R	0.036
3	Nioz-TC-03-A1R	0.093
3	Nioz-TC-03-A1R	0.036
3	Nioz-TC-03-A1R	0.143
3	Nioz-TC-03-A1R	0.314
3	Nioz-TC-03-A1R	0.25
3	Nioz-TC-03-A1R	0.043
3	Nioz-TC-03-A1R	0.15
3	Nioz-TC-03-A1R	0.114
3	Nioz-TC-03-A1R	0.478
3	Nioz-TC-03-A1R	0.1
3	Nioz-TC-03-A1R	0.071
3	Nioz-TC-03-A1R	0.271
3	Nioz-TC-03-A1R	0.036
3	Nioz-TC-03-A1R	0.021
3	Nioz-TC-03-A1R	0.064
3	Nioz-TC-03-A1R	0.557
3	Nioz-TC-03-A1R	0.114
3	Nioz-TC-03-A1R	0.571
3	Nioz-TC-03-A1R	0.457
3	Nioz-TC-03-A1R	0.021
3	Nioz-TC-03-A1R	0.2
3	Nioz-TC-03-A1R	0.029
3	Nioz-TC-03-A1R	0.186
3	Nioz-TC-03-A1R	0.221
3	Nioz-TC-03-A1R	0.235
3	Nioz-TC-03-A1R	0.107
3	Nioz-TC-03-A1R	0.207
3	Nioz-TC-03-A1R	0.057
3	Nioz-TC-03-A1R	0.021
3	Nioz-TC-03-A1R	0.071
3	Nioz-TC-03-A1R	0.186
3	Nioz-TC-03-A1R	0.114
3	Nioz-TC-03-A1R	0.043
3	Nioz-TC-03-A1R	0.057
3	Nioz-TC-03-A1R	0.285
3	Nioz-TC-03-A1R	0.128
3	Nioz-TC-03-A1R	0.043
3	Nioz-TC-03-A1R	0.05
3	Nioz-TC-03-A1R	0.057
3	Nioz-TC-03-A1R	0.036
3	Nioz-TC-03-A1R	0.029
3	Nioz-TC-03-A1R	0.021
3	Nioz-TC-03-A1R	0.029
3	Nioz-TC-03-A1R	0.2
3	Nioz-TC-03-A1R	0.029
3	Nioz-TC-03-A1R	0.036
3	Nioz-TC-03-A1R	0.335
3	Nioz-TC-03-A1R	0.078
3	Nioz-TC-03-A1R	0.021
3	Nioz-TC-03-A1R	0.029
3	Nioz-TC-03-A1R	0.649
3	Nioz-TC-03-A1R	0.157
3	Nioz-TC-03-A1R	0.1
3	Nioz-TC-03-A1R	0.2
3	Nioz-TC-03-A1R	0.029
3	Nioz-TC-03-A1R	0.228
3	Nioz-TC-03-A1R	0.228
3	Nioz-TC-03-A1R	0.178
3	Nioz-TC-03-A1R	0.021
3	Nioz-TC-03-A1R	0.021
3	Nioz-TC-03-A1R	0.064
3	Nioz-TC-03-A1R	0.3
3	Nioz-TC-03-A1R	0.071
3	Nioz-TC-03-A1R	0.078
3	Nioz-TC-03-A1R	0.05
3	Nioz-TC-03-A1R	0.036
3	Nioz-TC-03-A1R	0.2
3	Nioz-TC-03-A1R	0.064
3	Nioz-TC-03-A1R	0.114
3	Nioz-TC-03-A1R	0.114
3	Nioz-TC-03-A1R	0.057
3	Nioz-TC-03-A1R	0.078
3	Nioz-TC-03-A1R	0.064
3	Nioz-TC-03-A1R	0.078
3	Nioz-TC-03-A1R	0.05
3	Nioz-TC-03-A1R	0.107
3	Nioz-TC-03-A1R	0.036
3	Nioz-TC-03-A1R	0.121
3	Nioz-TC-03-A1R	0.029
3	Nioz-TC-03-A1R	0.064
3	Nioz-TC-03-A1R	0.221
3	Nioz-TC-03-A1R	0.071
3	Nioz-TC-03-A1R	0.3
3	Nioz-TC-03-A1R	0.036
3	Nioz-TC-03-A1R	0.25
3	Nioz-TC-03-A1R	0.029
3	Nioz-TC-03-A1R	0.25
3	Nioz-TC-03-A1R	0.25
3	Nioz-TC-03-A1R	0.043
3	Nioz-TC-03-A1R	0.143
3	Nioz-TC-03-A1R	0.029
3	Nioz-TC-03-A1R	0.05
3	Nioz-TC-03-A1R	0.021
3	Nioz-TC-03-A1R	0.021
3	Nioz-TC-03-A1R	0.071
3	Nioz-TC-03-A1R	0.35
3	Nioz-TC-03-A1R	0.086
3	Nioz-TC-03-A1R	0.171
3	Nioz-TC-03-A1R	0.114
3	Nioz-TC-03-A1R	0.029
3	Nioz-TC-03-A1R	0.186
3	Nioz-TC-03-A1R	0.214
3	Nioz-TC-03-A1R	0.164
3	Nioz-TC-03-A1R	0.328
3	Nioz-TC-03-A1R	0.171
3	Nioz-TC-03-A1R	1.534
3	Nioz-TC-03-A1R	0.164
3	Nioz-TC-03-A1R	0.086
3	Nioz-TC-03-A1R	0.021
3	Nioz-TC-03-A1R	0.778
3	Nioz-TC-03-A1R	0.036
3	Nioz-TC-03-A1R	0.021
3	Nioz-TC-03-A1R	0.036
3	Nioz-TC-03-A1R	0.071
3	Nioz-TC-03-A1R	0.186
3	Nioz-TC-03-A1R	0.071
3	Nioz-TC-03-A1R	0.057
3	Nioz-TC-03-A1R	0.093
3	Nioz-TC-03-A1R	0.071
3	Nioz-TC-03-A1R	0.064
3	Nioz-TC-03-A1R	0.057
3	Nioz-TC-03-A1R	0.15
3	Nioz-TC-03-A1R	0.228
3	Nioz-TC-03-A1R	0.385
3	Nioz-TC-03-A1R	0.036
3	Nioz-TC-03-A1R	0.171
3	Nioz-TC-03-A1R	0.071
3	Nioz-TC-03-A1R	0.071
3	Nioz-TC-03-A1R	0.057
3	Nioz-TC-03-A1R	0.207
3	Nioz-TC-03-A1R	0.029
3	Nioz-TC-03-A1R	0.164
3	Nioz-TC-03-A1R	0.171
3	Nioz-TC-03-A1R	0.043
3	Nioz-TC-03-A1R	0.207
3	Nioz-TC-03-A1R	0.186
3	Nioz-TC-03-A1R	0.029
3	Nioz-TC-03-A1R	0.264
3	Nioz-TC-03-A1R	0.4
3	Nioz-TC-03-A1R	0.078
3	Nioz-TC-03-A1R	0.25
3	Nioz-TC-03-A1R	0.157
3	Nioz-TC-03-A1R	0.1
3	Nioz-TC-03-A1R	0.064
3	Nioz-TC-03-A1R	0.114
3	Nioz-TC-03-A1R	0.029
3	Nioz-TC-03-A1R	0.25
3	Nioz-TC-03-A1R	0.171
3	Nioz-TC-03-A1R	0.043
3	Nioz-TC-03-A1R	0.036
3	Nioz-TC-03-A1R	0.35
3	Nioz-TC-03-A1R	0.086
3	Nioz-TC-03-A1R	0.029
3	Nioz-TC-03-A1R	0.15
3	Nioz-TC-03-A1R	0.528
3	Nioz-TC-03-A1R	0.029
3	Nioz-TC-03-A1R	0.043
3	Nioz-TC-03-A1R	0.2
3	Nioz-TC-03-A1R	0.15
3	Nioz-TC-03-A1R	0.029
3	Nioz-TC-03-A1R	0.271
3	Nioz-TC-03-A1R	0.407
3	Nioz-TC-03-A1R	0.171
3	Nioz-TC-03-A1R	0.036
3	Nioz-TC-03-A1R	0.499
3	Nioz-TC-03-A1R	0.021
3	Nioz-TC-03-A1R	0.029
3	Nioz-TC-03-A1R	0.25
3	Nioz-TC-03-A1R	0.036
3	Nioz-TC-03-A1R	0.1
3	Nioz-TC-03-A1R	0.343
3	Nioz-TC-03-A1R	0.107
3	Nioz-TC-03-A1R	0.021
3	Nioz-TC-03-A1R	0.186
3	Nioz-TC-03-A1R	0.478
3	Nioz-TC-03-A1R	0.036
3	Nioz-TC-03-A1R	0.05
3	Nioz-TC-03-A1R	0.528
3	Nioz-TC-03-A1R	0.243
3	Nioz-TC-03-A1R	0.086
3	Nioz-TC-03-A1R	0.1
3	Nioz-TC-03-A1R	0.392
3	Nioz-TC-03-A1R	0.221
3	Nioz-TC-03-A1R	0.078
3	Nioz-TC-03-A1R	0.093
3	Nioz-TC-03-A1R	0.128
3	Nioz-TC-03-A1R	0.235
3	Nioz-TC-03-A1R	0.314
3	Nioz-TC-03-A1R	0.021
3	Nioz-TC-03-A1R	0.036
3	Nioz-TC-03-A1R	0.207
3	Nioz-TC-03-A1R	0.214
3	Nioz-TC-03-A1R	0.1
3	Nioz-TC-03-A1R	0.271
3	Nioz-TC-03-A1R	0.478
3	Nioz-TC-03-A1R	0.235
3	Nioz-TC-03-A1R	0.143
3	Nioz-TC-03-A1R	0.021
3	Nioz-TC-03-A1R	0.164
3	Nioz-TC-03-A1R	0.171
3	Nioz-TC-03-A1R	0.036
3	Nioz-TC-03-A1R	0.078
3	Nioz-TC-03-A1R	0.307
3	Nioz-TC-03-A1R	0.128
3	Nioz-TC-03-A1R	0.143
3	Nioz-TC-03-A1R	0.043
3	Nioz-TC-03-A1R	0.2
3	Nioz-TC-03-A1R	0.143
3	Nioz-TC-03-A1R	0.05
3	Nioz-TC-03-A1R	0.25
3	Nioz-TC-03-A1R	0.121
3	Nioz-TC-03-A1R	0.1
3	Nioz-TC-03-A1R	0.121
3	Nioz-TC-03-A1R	0.407
3	Nioz-TC-03-A1R	0.321
3	Nioz-TC-03-A1R	0.371
3	Nioz-TC-03-A1R	0.1
3	Nioz-TC-03-A1R	0.321
3	Nioz-TC-03-A1R	0.057
3	Nioz-TC-03-A1R	0.029
3	Nioz-TC-03-A1R	0.05
3	Nioz-TC-03-A1R	0.136
3	Nioz-TC-03-A1R	0.043
3	Nioz-TC-03-A1R	0.364
3	Nioz-TC-03-A1R	0.021
3	Nioz-TC-03-A1R	0.029
3	Nioz-TC-03-A1R	0.157
3	Nioz-TC-03-A1R	0.371
3	Nioz-TC-03-A1R	0.121
3	Nioz-TC-03-A1R	0.021
3	Nioz-TC-03-A1R	0.821
3	Nioz-TC-03-A1R	0.207
3	Nioz-TC-03-A1R	0.036
3	Nioz-TC-03-A1R	0.186
3	Nioz-TC-03-A1R	0.278
3	Nioz-TC-03-A1R	0.021
3	Nioz-TC-03-A1R	0.078
3	Nioz-TC-03-A1R	0.021
3	Nioz-TC-03-A1R	0.228
3	Nioz-TC-03-A1R	0.193
3	Nioz-TC-03-A1R	0.071
3	Nioz-TC-03-A1R	0.385
3	Nioz-TC-03-A1R	0.321
3	Nioz-TC-03-A1R	0.164
3	Nioz-TC-03-A1R	0.178
3	Nioz-TC-03-A1R	0.071
3	Nioz-TC-03-A1R	0.243
3	Nioz-TC-03-A1R	0.128
3	Nioz-TC-03-A1R	0.086
3	Nioz-TC-03-A1R	0.057
3	Nioz-TC-03-A1R	0.093
3	Nioz-TC-03-A1R	0.214
3	Nioz-TC-03-A1R	0.221
3	Nioz-TC-03-A1R	0.078
3	Nioz-TC-03-A1R	0.071
3	Nioz-TC-03-A1R	0.143
3	Nioz-TC-03-A1R	0.25
3	Nioz-TC-03-A1R	0.1
3	Nioz-TC-03-A1R	0.036
3	Nioz-TC-03-A1R	0.029
3	Nioz-TC-03-A1R	0.036
3	Nioz-TC-03-A1R	0.221
3	Nioz-TC-03-A1R	0.029
3	Nioz-TC-03-A1R	0.171
3	Nioz-TC-03-A1R	0.228
3	Nioz-TC-03-A1R	0.114
3	Nioz-TC-03-A1R	0.043
3	Nioz-TC-03-A1R	0.343
3	Nioz-TC-03-A1R	0.021
3	Nioz-TC-03-A1R	0.029
3	Nioz-TC-03-A1R	0.15
3	Nioz-TC-03-A1R	0.128
3	Nioz-TC-03-A1R	0.1
3	Nioz-TC-03-A1R	0.029
3	Nioz-TC-03-A1R	0.043
3	Nioz-TC-03-A1R	0.021
3	Nioz-TC-03-A1R	0.143
3	Nioz-TC-03-A1R	0.057
3	Nioz-TC-03-A1R	0.235
3	Nioz-TC-03-A1R	0.086
3	Nioz-TC-03-A1R	0.285
3	Nioz-TC-03-A1R	0.164
3	Nioz-TC-03-A1R	0.328
3	Nioz-TC-03-A1R	0.642
3	Nioz-TC-03-A1R	0.25
3	Nioz-TC-03-A1R	0.706
3	Nioz-TC-03-A1R	0.178
3	Nioz-TC-03-A1R	0.186
3	Nioz-TC-03-A1R	0.029
3	Nioz-TC-03-A1R	0.029
3	Nioz-TC-03-A1R	0.285
3	Nioz-TC-03-A1R	0.078
3	Nioz-TC-03-A1R	0.036
3	Nioz-TC-03-A1R	0.029
3	Nioz-TC-03-A1R	0.021
3	Nioz-TC-03-A1R	0.086
3	Nioz-TC-03-A1R	0.128
3	Nioz-TC-03-A1R	0.714
3	Nioz-TC-03-A1R	0.114
3	Nioz-TC-03-A1R	0.043
3	Nioz-TC-03-A1R	0.029
3	Nioz-TC-03-A1R	0.057
3	Nioz-TC-03-A1R	0.1
3	Nioz-TC-03-A1R	0.021
3	Nioz-TC-03-A1R	0.029
3	Nioz-TC-03-A1R	0.021
3	Nioz-TC-03-A1R	0.107
3	Nioz-TC-03-A1R	0.442
3	Nioz-TC-03-A1R	0.235
3	Nioz-TC-03-A1R	0.043
3	Nioz-TC-03-A1R	0.05
3	Nioz-TC-03-A1R	0.243
3	Nioz-TC-03-A1R	0.35
3	Nioz-TC-03-A1R	0.578
3	Nioz-TC-03-A1R	0.635
3	Nioz-TC-03-A1R	0.642
3	Nioz-TC-03-A1R	0.029
3	Nioz-TC-03-A1R	0.235
3	Nioz-TC-03-A1R	0.029
3	Nioz-TC-03-A1R	0.093
3	Nioz-TC-03-A1R	0.05
3	Nioz-TC-03-A1R	0.057
3	Nioz-TC-03-A1R	0.207
3	Nioz-TC-03-A1R	0.021
3	Nioz-TC-03-A1R	0.121
3	Nioz-TC-03-A1R	0.064
3	Nioz-TC-03-A1R	0.043
3	Nioz-TC-03-A1R	0.036
3	Nioz-TC-03-A1R	0.021
3	Nioz-TC-03-A1R	0.093
3	Nioz-TC-03-A1R	0.093
3	Nioz-TC-03-A1R	0.243
3	Nioz-TC-03-A1R	0.05
3	Nioz-TC-03-A1R	0.114
3	Nioz-TC-03-A1R	0.071
3	Nioz-TC-03-A1R	0.2
3	Nioz-TC-03-A1R	0.029
3	Nioz-TC-03-A1R	0.064
3	Nioz-TC-03-A1R	0.086
3	Nioz-TC-03-A1R	0.699
3	Nioz-TC-03-A1R	0.128
3	Nioz-TC-03-A1R	0.171
3	Nioz-TC-03-A1R	0.357
3	Nioz-TC-03-A1R	0.064
3	Nioz-TC-03-A1R	0.428
3	Nioz-TC-03-A1R	0.036
3	Nioz-TC-03-A1R	0.029
3	Nioz-TC-03-A1R	0.136
3	Nioz-TC-03-A1R	0.043
3	Nioz-TC-03-A1R	0.143
3	Nioz-TC-03-A1R	0.021
3	Nioz-TC-03-A1R	0.036
3	Nioz-TC-03-A1R	0.2
3	Nioz-TC-03-A1R	0.043
3	Nioz-TC-03-A1R	0.193
3	Nioz-TC-03-A1R	0.093
3	Nioz-TC-03-A1R	0.114
3	Nioz-TC-03-A1R	0.293
3	Nioz-TC-03-A1R	0.036
3	Nioz-TC-03-A1R	0.186
3	Nioz-TC-03-A1R	0.714
3	Nioz-TC-03-A1R	0.057
3	Nioz-TC-03-A1R	0.021
3	Nioz-TC-03-A1R	0.043
3	Nioz-TC-03-A1R	0.257
3	Nioz-TC-03-A1R	0.036
3	Nioz-TC-03-A1R	0.057
3	Nioz-TC-03-A1R	0.064
3	Nioz-TC-03-A1R	0.143
3	Nioz-TC-03-A1R	0.057
3	Nioz-TC-03-A1R	0.043
3	Nioz-TC-03-A1R	0.214
3	Nioz-TC-03-A1R	0.214
3	Nioz-TC-03-A1R	0.2
3	Nioz-TC-03-A1R	0.036
3	Nioz-TC-03-A1R	0.057
3	Nioz-TC-03-A1R	0.1
3	Nioz-TC-03-A1R	0.029
3	Nioz-TC-03-A1R	0.143
3	Nioz-TC-03-A1R	0.457
3	Nioz-TC-03-A1R	0.607
3	Nioz-TC-03-A1R	0.021
3	Nioz-TC-03-A1R	0.064
3	Nioz-TC-03-A1R	0.221
3	Nioz-TC-03-A1R	0.328
3	Nioz-TC-03-A1R	0.071
3	Nioz-TC-03-A1R	0.164
3	Nioz-TC-03-A1R	0.128
3	Nioz-TC-03-A1R	0.086
3	Nioz-TC-03-A1R	0.15
3	Nioz-TC-03-A1R	0.207
3	Nioz-TC-03-A1R	0.121
3	Nioz-TC-03-A1R	0.093
3	Nioz-TC-03-A1R	0.164
3	Nioz-TC-03-A1R	0.221
3	Nioz-TC-03-A1R	0.235
3	Nioz-TC-03-A1R	0.243
3	Nioz-TC-03-A1R	0.057
3	Nioz-TC-03-A1R	0.036
3	Nioz-TC-03-A1R	0.078
3	Nioz-TC-03-A1R	0.207
3	Nioz-TC-03-A1R	0.029
3	Nioz-TC-03-A1R	0.029
3	Nioz-TC-03-A1R	0.086
3	Nioz-TC-03-A1R	0.235
3	Nioz-TC-03-A1R	0.1
3	Nioz-TC-03-A1R	0.05
3	Nioz-TC-03-A1R	0.029
3	Nioz-TC-03-A1R	0.4
3	Nioz-TC-03-A1R	0.057
3	Nioz-TC-03-A1R	0.043
3	Nioz-TC-03-A1R	0.021
3	Nioz-TC-03-A1R	0.029
3	Nioz-TC-03-A1R	0.064
3	Nioz-TC-03-A1R	0.05
3	Nioz-TC-03-A1R	0.078
3	Nioz-TC-03-A1R	0.029
3	Nioz-TC-03-A1R	0.121
3	Nioz-TC-03-A1R	0.078
3	Nioz-TC-03-A1R	0.136
3	Nioz-TC-03-A1R	0.792
3	Nioz-TC-03-A1R	0.029
3	Nioz-TC-03-A1R	0.057
3	Nioz-TC-03-A1R	0.021
3	Nioz-TC-03-A1R	0.378
3	Nioz-TC-03-A1R	0.064
3	Nioz-TC-03-A1R	0.107
3	Nioz-TC-03-A1R	0.086
3	Nioz-TC-03-A1R	0.021
3	Nioz-TC-03-A1R	0.171
3	Nioz-TC-03-A1R	0.257
3	Nioz-TC-03-A1R	0.043
3	Nioz-TC-03-A1R	0.05
3	Nioz-TC-03-A1R	0.05
3	Nioz-TC-03-A1R	0.036
3	Nioz-TC-03-A1R	0.078
3	Nioz-TC-03-A1R	0.15
3	Nioz-TC-03-A1R	0.114
3	Nioz-TC-03-A1R	0.086
3	Nioz-TC-03-A1R	0.121
3	Nioz-TC-03-A1R	0.043
3	Nioz-TC-03-A1R	0.635
3	Nioz-TC-03-A1R	0.064
3	Nioz-TC-03-A1R	0.064
3	Nioz-TC-03-A1R	0.171
3	Nioz-TC-03-A1R	0.15
3	Nioz-TC-03-A1R	0.057
3	Nioz-TC-03-A1R	0.064
3	Nioz-TC-03-A1R	0.157
3	Nioz-TC-03-A1R	0.293
3	Nioz-TC-03-A1R	0.357
3	Nioz-TC-03-A1R	0.164
3	Nioz-TC-03-A1R	0.029
3	Nioz-TC-03-A1R	0.057
3	Nioz-TC-03-A1R	0.214
3	Nioz-TC-03-A1R	0.121
3	Nioz-TC-03-A1R	0.171
3	Nioz-TC-03-A1R	0.114
3	Nioz-TC-03-A1R	0.064
3	Nioz-TC-03-A1R	0.243
3	Nioz-TC-03-A1R	0.057
3	Nioz-TC-03-A1R	0.507
3	Nioz-TC-03-A1R	0.029
3	Nioz-TC-03-A1R	0.05
3	Nioz-TC-03-A1R	0.071
3	Nioz-TC-03-A1R	0.114
3	Nioz-TC-03-A1R	0.107
3	Nioz-TC-03-A1R	0.078
3	Nioz-TC-03-A1R	0.25
3	Nioz-TC-03-A1R	0.029
3	Nioz-TC-03-A1R	0.093
3	Nioz-TC-03-A1R	0.071
3	Nioz-TC-03-A1R	0.036
3	Nioz-TC-03-A1R	0.15
3	Nioz-TC-03-A1R	0.328
3	Nioz-TC-03-A1R	0.421
3	Nioz-TC-03-A1R	0.114
3	Nioz-TC-03-A1R	0.029
3	Nioz-TC-03-A1R	0.093
3	Nioz-TC-03-A1R	0.121
3	Nioz-TC-03-A1R	0.328
3	Nioz-TC-03-A1R	0.021
3	Nioz-TC-03-A1R	0.143
3	Nioz-TC-03-A1R	0.071
3	Nioz-TC-03-A1R	0.357
3	Nioz-TC-03-A1R	0.093
3	Nioz-TC-03-A1R	0.121
3	Nioz-TC-03-A1R	0.05
3	Nioz-TC-03-A1R	0.221
3	Nioz-TC-03-A1R	0.178
3	Nioz-TC-03-A1R	0.078
3	Nioz-TC-03-A1R	0.128
3	Nioz-TC-03-A1R	0.071
3	Nioz-TC-03-A1R	0.036
3	Nioz-TC-03-A1R	0.15
3	Nioz-TC-03-A1R	0.178
3	Nioz-TC-03-A1R	0.214
3	Nioz-TC-03-A1R	0.621
3	Nioz-TC-03-A1R	0.143
3	Nioz-TC-03-A1R	0.25
3	Nioz-TC-03-A1R	0.164
3	Nioz-TC-03-A1R	0.171
3	Nioz-TC-03-A1R	0.271
3	Nioz-TC-03-A1R	0.285
3	Nioz-TC-03-A1R	0.171
3	Nioz-TC-03-A1R	0.05
3	Nioz-TC-03-A1R	0.706
3	Nioz-TC-03-A1R	0.328
3	Nioz-TC-03-A1R	0.064
3	Nioz-TC-03-A1R	0.178
3	Nioz-TC-03-A1R	0.021
3	Nioz-TC-03-A1R	0.221
3	Nioz-TC-03-A1R	0.307
3	Nioz-TC-03-A1R	0.485
3	Nioz-TC-03-A1R	0.507
3	Nioz-TC-03-A1R	0.086
3	Nioz-TC-03-A1R	0.029
3	Nioz-TC-03-A1R	0.086
3	Nioz-TC-03-A1R	0.021
3	Nioz-TC-03-A1R	0.05
3	Nioz-TC-03-A1R	0.114
3	Nioz-TC-03-A1R	0.214
3	Nioz-TC-03-A1R	0.029
3	Nioz-TC-03-A1R	0.043
3	Nioz-TC-03-A1R	0.107
3	Nioz-TC-03-A1R	0.107
3	Nioz-TC-03-A1R	0.043
3	Nioz-TC-03-A1R	0.029
3	Nioz-TC-03-A1R	0.378
3	Nioz-TC-03-A1R	0.093
3	Nioz-TC-03-A1R	0.107
3	Nioz-TC-03-A1R	0.136
3	Nioz-TC-03-A1R	0.186
3	Nioz-TC-03-A1R	0.164
3	Nioz-TC-03-A1R	0.114
3	Nioz-TC-03-A1R	0.029
3	Nioz-TC-03-A1R	0.093
3	Nioz-TC-03-A1R	0.178
3	Nioz-TC-03-A1R	0.335
3	Nioz-TC-03-A1R	0.029
3	Nioz-TC-03-A1R	0.093
3	Nioz-TC-03-A1R	0.3
3	Nioz-TC-03-A1R	0.093
3	Nioz-TC-03-A1R	0.164
3	Nioz-TC-03-A1R	0.136
3	Nioz-TC-03-A1R	0.842
3	Nioz-TC-03-A1R	0.036
3	Nioz-TC-03-A1R	0.021
3	Nioz-TC-03-A1R	0.193
3	Nioz-TC-03-A1R	0.243
3	Nioz-TC-03-A1R	0.021
3	Nioz-TC-03-A1R	0.029
3	Nioz-TC-03-A1R	0.021
3	Nioz-TC-03-A1R	0.121
3	Nioz-TC-03-A1R	0.136
3	Nioz-TC-03-A1R	0.064
3	Nioz-TC-03-A1R	0.15
3	Nioz-TC-03-A1R	0.093
3	Nioz-TC-03-A1R	0.143
3	Nioz-TC-03-A1R	0.764
3	Nioz-TC-03-A1R	0.214
3	Nioz-TC-03-A1R	0.086
3	Nioz-TC-03-A1R	0.25
3	Nioz-TC-03-A1R	0.257
3	Nioz-TC-03-A1R	0.078
3	Nioz-TC-03-A1R	0.057
3	Nioz-TC-03-A1R	0.029
3	Nioz-TC-03-A1R	0.093
3	Nioz-TC-03-A1R	0.071
3	Nioz-TC-03-A1R	0.207
3	Nioz-TC-03-A1R	0.2
3	Nioz-TC-03-A1R	0.221
3	Nioz-TC-03-A1R	0.378
3	Nioz-TC-03-A1R	0.071
3	Nioz-TC-03-A1R	0.678
3	Nioz-TC-03-A1R	0.1
3	Nioz-TC-03-A1R	0.093
3	Nioz-TC-03-A1R	0.314
3	Nioz-TC-03-A1R	0.742
3	Nioz-TC-03-A1R	0.157
3	Nioz-TC-03-A1R	0.442
3	Nioz-TC-03-A1R	0.029
3	Nioz-TC-03-A1R	0.021
3	Nioz-TC-03-A1R	0.271
3	Nioz-TC-03-A1R	0.257
3	Nioz-TC-03-A1R	0.036
3	Nioz-TC-03-A1R	0.029
3	Nioz-TC-03-A1R	0.457
3	Nioz-TC-03-A1R	0.285
3	Nioz-TC-03-A1R	0.178
3	Nioz-TC-03-A1R	0.036
3	Nioz-TC-03-A1R	0.15
3	Nioz-TC-03-A1R	0.328
3	Nioz-TC-03-A1R	0.029
3	Nioz-TC-03-A1R	0.264
3	Nioz-TC-03-A1R	0.057
3	Nioz-TC-03-A1R	0.521
3	Nioz-TC-03-A1R	0.235
3	Nioz-TC-03-A1R	0.293
3	Nioz-TC-03-A1R	0.078
3	Nioz-TC-03-A1R	0.064
3	Nioz-TC-03-A1R	0.078
3	Nioz-TC-03-A1R	0.043
3	Nioz-TC-03-A1R	0.05
3	Nioz-TC-03-A1R	0.114
3	Nioz-TC-03-A1R	0.078
3	Nioz-TC-03-A1R	0.328
3	Nioz-TC-03-A1R	0.029
3	Nioz-TC-03-A1R	0.093
3	Nioz-TC-03-A1R	0.029
3	Nioz-TC-03-A1R	0.193
3	Nioz-TC-03-A1R	0.057
3	Nioz-TC-03-A1R	0.25
3	Nioz-TC-03-A1R	0.021
3	Nioz-TC-03-A1R	0.178
3	Nioz-TC-03-A1R	0.086
3	Nioz-TC-03-A1R	0.064
3	Nioz-TC-03-A1R	0.107
3	Nioz-TC-03-A1R	0.043
3	Nioz-TC-03-A1R	0.835
3	Nioz-TC-03-A1R	0.128
3	Nioz-TC-03-A1R	0.214
3	Nioz-TC-03-A1R	0.178
3	Nioz-TC-03-A1R	0.1
3	Nioz-TC-03-A1R	0.193
3	Nioz-TC-03-A1R	0.057
3	Nioz-TC-03-A1R	0.05
3	Nioz-TC-03-A1R	0.164
3	Nioz-TC-03-A1R	0.021
3	Nioz-TC-03-A1R	0.2
3	Nioz-TC-03-A1R	0.214
3	Nioz-TC-03-A1R	0.029
3	Nioz-TC-03-A1R	0.057
3	Nioz-TC-03-A1R	0.086
3	Nioz-TC-03-A1R	0.863
3	Nioz-TC-03-A1R	0.093
3	Nioz-TC-03-A1R	0.043
3	Nioz-TC-03-A1R	0.171
3	Nioz-TC-03-A1R	0.021
3	Nioz-TC-03-A1R	0.107
3	Nioz-TC-03-A1R	0.571
3	Nioz-TC-03-A1R	0.407
3	Nioz-TC-03-A1R	0.029
3	Nioz-TC-03-A1R	0.043
3	Nioz-TC-03-A1R	0.214
3	Nioz-TC-03-A1R	0.029
3	Nioz-TC-03-A1R	0.228
3	Nioz-TC-03-A1R	0.064
3	Nioz-TC-03-A1R	0.228
3	Nioz-TC-03-A1R	0.093
3	Nioz-TC-03-A1R	0.05
3	Nioz-TC-03-A1R	0.892
3	Nioz-TC-03-A1R	0.328
3	Nioz-TC-03-A1R	0.164
3	Nioz-TC-03-A1R	0.164
3	Nioz-TC-03-A1R	0.178
3	Nioz-TC-03-A1R	0.036
3	Nioz-TC-03-A1R	0.064
3	Nioz-TC-03-A1R	0.114
3	Nioz-TC-03-A1R	0.128
3	Nioz-TC-03-A1R	0.121
3	Nioz-TC-03-A1R	0.193
3	Nioz-TC-03-A1R	0.021
3	Nioz-TC-03-A1R	0.078
3	Nioz-TC-03-A1R	0.178
3	Nioz-TC-03-A1R	0.093
3	Nioz-TC-03-A1R	0.628
3	Nioz-TC-03-A1R	0.378
3	Nioz-TC-03-A1R	0.021
3	Nioz-TC-03-A1R	0.214
3	Nioz-TC-03-A1R	0.064
3	Nioz-TC-03-A1R	0.164
3	Nioz-TC-03-A1R	0.364
3	Nioz-TC-03-A1R	0.043
3	Nioz-TC-03-A1R	0.371
3	Nioz-TC-03-A1R	0.021
3	Nioz-TC-03-A1R	0.628
3	Nioz-TC-03-A1R	0.071
3	Nioz-TC-03-A1R	0.043
3	Nioz-TC-03-A1R	0.078
3	Nioz-TC-03-A1R	0.128
3	Nioz-TC-03-A1R	0.029
3	Nioz-TC-03-A1R	0.15
3	Nioz-TC-03-A1R	0.021
3	Nioz-TC-03-A1R	0.157
3	Nioz-TC-03-A1R	0.021
3	Nioz-TC-03-A1R	0.157
3	Nioz-TC-03-A1R	0.3
3	Nioz-TC-03-A1R	0.071
3	Nioz-TC-03-A1R	0.071
3	Nioz-TC-03-A1R	0.043
3	Nioz-TC-03-A1R	0.021
3	Nioz-TC-03-A1R	0.036
3	Nioz-TC-03-A1R	0.029
3	Nioz-TC-03-A1R	0.021
3	Nioz-TC-03-A1R	0.029
3	Nioz-TC-03-A1R	0.771
3	Nioz-TC-03-A1R	0.064
3	Nioz-TC-03-A1R	0.343
3	Nioz-TC-03-A1R	0.107
3	Nioz-TC-03-A1R	0.143
3	Nioz-TC-03-A1R	0.043
3	Nioz-TC-03-A1R	0.243
3	Nioz-TC-03-A1R	0.114
3	Nioz-TC-03-A1R	0.107
3	Nioz-TC-03-A1R	0.2
3	Nioz-TC-03-A1R	0.35
3	Nioz-TC-03-A1R	0.164
3	Nioz-TC-03-A1R	0.15
3	Nioz-TC-03-A1R	0.35
3	Nioz-TC-03-A1R	0.05
3	Nioz-TC-03-A1R	0.207
3	Nioz-TC-03-A1R	0.05
3	Nioz-TC-03-A1R	0.021
3	Nioz-TC-03-A1R	0.45
3	Nioz-TC-03-A1R	0.235
3	Nioz-TC-03-A1R	0.193
3	Nioz-TC-03-A1R	0.107
3	Nioz-TC-03-A1R	0.029
3	Nioz-TC-03-A1R	0.029
3	Nioz-TC-03-A1R	0.078
3	Nioz-TC-03-A1R	0.128
3	Nioz-TC-03-A1R	0.021
3	Nioz-TC-03-A1R	0.1
3	Nioz-TC-03-A1R	0.164
3	Nioz-TC-03-A1R	0.136
3	Nioz-TC-03-A1R	0.036
3	Nioz-TC-03-A1R	0.107
3	Nioz-TC-03-A1R	0.086
3	Nioz-TC-03-A1R	0.207
3	Nioz-TC-03-A1R	0.507
3	Nioz-TC-03-A1R	0.214
3	Nioz-TC-03-A1R	0.535
3	Nioz-TC-03-A1R	0.05
3	Nioz-TC-03-A1R	0.136
3	Nioz-TC-03-A1R	0.036
3	Nioz-TC-03-A1R	0.086
3	Nioz-TC-03-A1R	0.043
3	Nioz-TC-03-A1R	0.228
3	Nioz-TC-03-A1R	0.05
3	Nioz-TC-03-A1R	0.021
3	Nioz-TC-03-A1R	0.214
3	Nioz-TC-03-A1R	0.057
3	Nioz-TC-03-A1R	0.064
3	Nioz-TC-03-A1R	0.057
3	Nioz-TC-03-A1R	0.193
3	Nioz-TC-03-A1R	0.043
3	Nioz-TC-03-A1R	0.029
3	Nioz-TC-03-A1R	0.378
3	Nioz-TC-03-A1R	0.078
3	Nioz-TC-03-A1R	0.193
3	Nioz-TC-03-A1R	0.3
3	Nioz-TC-03-A1R	0.021
3	Nioz-TC-03-A1R	0.021
3	Nioz-TC-03-A1R	0.271
3	Nioz-TC-03-A1R	0.043
3	Nioz-TC-03-A1R	0.157
3	Nioz-TC-03-A1R	0.057
3	Nioz-TC-03-A1R	0.043
3	Nioz-TC-03-A1R	0.114
3	Nioz-TC-03-A1R	0.585
3	Nioz-TC-03-A1R	0.029
3	Nioz-TC-03-A1R	0.1
3	Nioz-TC-03-A1R	0.021
3	Nioz-TC-03-A1R	0.114
3	Nioz-TC-03-A1R	0.071
3	Nioz-TC-03-A1R	0.442
3	Nioz-TC-03-A1R	0.029
3	Nioz-TC-03-A1R	0.021
3	Nioz-TC-03-A1R	0.164
3	Nioz-TC-03-A1R	0.792
3	Nioz-TC-03-A1R	0.021
3	Nioz-TC-03-A1R	0.05
3	Nioz-TC-03-A1R	0.05
3	Nioz-TC-03-A1R	0.1
3	Nioz-TC-03-A1R	0.071
3	Nioz-TC-03-A1R	0.029
3	Nioz-TC-03-A1R	0.057
3	Nioz-TC-03-A1R	0.414
3	Nioz-TC-03-A1R	0.071
3	Nioz-TC-03-A1R	0.057
3	Nioz-TC-03-A1R	0.357
3	Nioz-TC-03-A1R	0.064
3	Nioz-TC-03-A1R	0.029
3	Nioz-TC-03-A1R	0.029
3	Nioz-TC-03-A1R	0.107
3	Nioz-TC-03-A1R	0.136
3	Nioz-TC-03-A1R	0.3
3	Nioz-TC-03-A1R	0.078
3	Nioz-TC-03-A1R	0.021
3	Nioz-TC-03-A1R	0.421
3	Nioz-TC-03-A1R	0.036
3	Nioz-TC-03-A1R	0.064
3	Nioz-TC-03-A1R	0.171
3	Nioz-TC-03-A1R	0.036
3	Nioz-TC-03-A1R	0.071
3	Nioz-TC-03-A1R	0.25
3	Nioz-TC-03-A1R	0.25
3	Nioz-TC-03-A1R	0.207
3	Nioz-TC-03-A1R	0.214
3	Nioz-TC-03-A1R	0.2
3	Nioz-TC-03-A1R	0.207
3	Nioz-TC-03-A1R	0.021
3	Nioz-TC-03-A1R	0.071
3	Nioz-TC-03-A1R	0.343
3	Nioz-TC-03-A1R	0.043
3	Nioz-TC-03-A1R	0.157
3	Nioz-TC-03-A1R	0.171
3	Nioz-TC-03-A1R	0.036
3	Nioz-TC-03-A1R	0.1
3	Nioz-TC-03-A1R	0.343
3	Nioz-TC-03-A1R	0.114
3	Nioz-TC-03-A1R	0.228
3	Nioz-TC-03-A1R	0.029
3	Nioz-TC-03-A1R	0.036
3	Nioz-TC-03-A1R	0.164
3	Nioz-TC-03-A1R	0.321
3	Nioz-TC-03-A1R	0.036
3	Nioz-TC-03-A1R	0.114
3	Nioz-TC-03-A1R	0.064
3	Nioz-TC-03-A1R	0.021
3	Nioz-TC-03-A1R	0.029
3	Nioz-TC-03-A1R	0.164
3	Nioz-TC-03-A1R	0.243
3	Nioz-TC-03-A1R	0.271
3	Nioz-TC-03-A1R	0.507
3	Nioz-TC-03-A1R	0.036
3	Nioz-TC-03-A1R	0.021
3	Nioz-TC-03-A1R	0.114
3	Nioz-TC-03-A1R	0.021
3	Nioz-TC-03-A1R	0.3
3	Nioz-TC-03-A1R	0.128
3	Nioz-TC-03-A1R	0.1
3	Nioz-TC-03-A1R	0.285
3	Nioz-TC-03-A1R	0.157
3	Nioz-TC-03-A1R	0.043
3	Nioz-TC-03-A1R	0.071
3	Nioz-TC-03-A1R	0.078
3	Nioz-TC-03-A1R	0.578
3	Nioz-TC-03-A1R	0.214
3	Nioz-TC-03-A1R	0.45
3	Nioz-TC-03-A1R	0.235
3	Nioz-TC-03-A1R	0.143
3	Nioz-TC-03-A1R	0.171
3	Nioz-TC-03-A1R	0.186
3	Nioz-TC-03-A1R	0.057
3	Nioz-TC-03-A1R	0.078
3	Nioz-TC-03-A1R	0.25
3	Nioz-TC-03-A1R	0.235
3	Nioz-TC-03-A1R	0.178
3	Nioz-TC-03-A1R	0.021
3	Nioz-TC-03-A1R	0.071
3	Nioz-TC-03-A1R	0.328
3	Nioz-TC-03-A1R	0.029
3	Nioz-TC-03-A1R	0.029
3	Nioz-TC-03-A1R	0.178
3	Nioz-TC-03-A1R	0.285
3	Nioz-TC-03-A1R	0.457
3	Nioz-TC-03-A1R	0.021
3	Nioz-TC-03-A1R	0.029
3	Nioz-TC-03-A1R	0.029
3	Nioz-TC-03-A1R	0.043
3	Nioz-TC-03-A1R	0.285
3	Nioz-TC-03-A1R	0.064
3	Nioz-TC-03-A1R	0.05
3	Nioz-TC-03-A1R	0.086
3	Nioz-TC-03-A1R	0.157
3	Nioz-TC-03-A1R	0.093
3	Nioz-TC-03-A1R	0.029
3	Nioz-TC-03-A1R	0.128
3	Nioz-TC-03-A1R	0.057
3	Nioz-TC-03-A1R	0.114
3	Nioz-TC-03-A1R	0.029
3	Nioz-TC-03-A1R	0.107
3	Nioz-TC-03-A1R	0.029
3	Nioz-TC-03-A1R	0.514
3	Nioz-TC-03-A1R	0.021
3	Nioz-TC-03-A1R	0.107
3	Nioz-TC-03-A1R	0.021
3	Nioz-TC-03-A1R	0.221
3	Nioz-TC-03-A1R	0.029
3	Nioz-TC-03-A1R	0.293
3	Nioz-TC-03-A1R	0.036
3	Nioz-TC-03-A1R	0.15
3	Nioz-TC-03-A1R	0.143
3	Nioz-TC-03-A1R	0.057
3	Nioz-TC-03-A1R	0.071
3	Nioz-TC-03-A1R	0.029
3	Nioz-TC-03-A1R	0.328
3	Nioz-TC-03-A1R	0.071
3	Nioz-TC-03-A1R	0.143
3	Nioz-TC-03-A1R	0.093
3	Nioz-TC-03-A1R	0.107
3	Nioz-TC-03-A1R	0.128
3	Nioz-TC-03-A1R	0.157
3	Nioz-TC-03-A1R	0.021
3	Nioz-TC-03-A1R	0.635
3	Nioz-TC-03-A1R	0.064
3	Nioz-TC-03-A1R	0.057
3	Nioz-TC-03-A1R	0.029
3	Nioz-TC-03-A1R	0.036
3	Nioz-TC-03-A1R	0.235
3	Nioz-TC-03-A1R	0.029
3	Nioz-TC-03-A1R	0.043
3	Nioz-TC-03-A1R	0.057
3	Nioz-TC-03-A1R	0.585
3	Nioz-TC-03-A1R	0.164
3	Nioz-TC-03-A1R	0.064
3	Nioz-TC-03-A1R	0.114
3	Nioz-TC-03-A1R	0.121
3	Nioz-TC-03-A1R	0.628
3	Nioz-TC-03-A1R	0.15
3	Nioz-TC-03-A1R	0.071
3	Nioz-TC-03-A1R	0.164
3	Nioz-TC-03-A1R	0.029
3	Nioz-TC-03-A1R	0.114
3	Nioz-TC-03-A1R	0.021
3	Nioz-TC-03-A1R	0.578
3	Nioz-TC-03-A1R	0.25
3	Nioz-TC-03-A1R	0.171
3	Nioz-TC-03-A1R	0.021
3	Nioz-TC-03-A1R	0.057
3	Nioz-TC-03-A1R	0.05
3	Nioz-TC-03-A1R	0.121
3	Nioz-TC-03-A1R	0.243
3	Nioz-TC-03-A1R	0.328
3	Nioz-TC-03-A1R	0.2
3	Nioz-TC-03-A1R	0.114
3	Nioz-TC-03-A1R	0.078
3	Nioz-TC-03-A1R	0.029
3	Nioz-TC-03-A1R	0.029
3	Nioz-TC-03-A1R	0.15
3	Nioz-TC-03-A1R	0.029
3	Nioz-TC-03-A1R	0.057
3	Nioz-TC-03-A1R	0.021
3	Nioz-TC-03-A1R	0.25
3	Nioz-TC-03-A1R	0.021
3	Nioz-TC-03-A1R	0.05
3	Nioz-TC-03-A1R	0.093
3	Nioz-TC-03-A1R	0.578
3	Nioz-TC-03-A1R	0.021
3	Nioz-TC-03-A1R	0.086
3	Nioz-TC-03-A1R	0.136
3	Nioz-TC-03-A1R	0.243
3	Nioz-TC-03-A1R	0.157
3	Nioz-TC-03-A1R	0.128
3	Nioz-TC-03-A1R	0.186
3	Nioz-TC-03-A1R	0.507
3	Nioz-TC-03-A1R	0.321
3	Nioz-TC-03-A1R	0.2
3	Nioz-TC-03-A1R	0.128
3	Nioz-TC-03-A1R	0.164
3	Nioz-TC-03-A1R	0.186
3	Nioz-TC-03-A1R	0.043
3	Nioz-TC-03-A1R	0.036
3	Nioz-TC-03-A1R	0.178
3	Nioz-TC-03-A1R	0.029
3	Nioz-TC-03-A1R	0.021
3	Nioz-TC-03-A1R	0.1
3	Nioz-TC-03-A1R	0.243
3	Nioz-TC-03-A1R	0.114
3	Nioz-TC-03-A1R	0.078
3	Nioz-TC-03-A1R	0.021
3	Nioz-TC-03-A1R	0.143
3	Nioz-TC-03-A1R	0.1
3	Nioz-TC-03-A1R	0.128
3	Nioz-TC-03-A1R	0.021
3	Nioz-TC-03-A1R	0.514
3	Nioz-TC-03-A1R	0.064
3	Nioz-TC-03-A1R	0.335
3	Nioz-TC-03-A1R	0.186
3	Nioz-TC-03-A1R	0.15
3	Nioz-TC-03-A1R	0.071
3	Nioz-TC-03-A1R	0.093
3	Nioz-TC-03-A1R	0.164
3	Nioz-TC-03-A1R	0.043
3	Nioz-TC-03-A1R	0.029
3	Nioz-TC-03-A1R	0.621
3	Nioz-TC-03-A1R	0.136
3	Nioz-TC-03-A1R	0.293
3	Nioz-TC-03-A1R	0.029
3	Nioz-TC-03-A1R	0.05
3	Nioz-TC-03-A1R	0.136
3	Nioz-TC-03-A1R	0.043
3	Nioz-TC-03-A1R	0.029
3	Nioz-TC-03-A1R	0.421
3	Nioz-TC-03-A1R	0.664
3	Nioz-TC-03-A1R	0.029
3	Nioz-TC-03-A1R	0.15
3	Nioz-TC-03-A1R	0.021
3	Nioz-TC-03-A1R	0.043
3	Nioz-TC-03-A1R	0.029
3	Nioz-TC-03-A1R	0.05
3	Nioz-TC-03-A1R	0.307
3	Nioz-TC-03-A1R	0.1
3	Nioz-TC-03-A1R	0.057
3	Nioz-TC-03-A1R	0.107
3	Nioz-TC-03-A1R	0.078
3	Nioz-TC-03-A1R	0.05
3	Nioz-TC-03-A1R	0.307
3	Nioz-TC-03-A1R	0.171
3	Nioz-TC-03-A1R	0.043
3	Nioz-TC-03-A1R	0.043
3	Nioz-TC-03-A1R	0.321
3	Nioz-TC-03-A1R	0.121
3	Nioz-TC-03-A1R	0.107
3	Nioz-TC-03-A1R	0.029
3	Nioz-TC-03-A1R	0.029
3	Nioz-TC-03-A1R	0.036
3	Nioz-TC-03-A1R	0.264
3	Nioz-TC-03-A1R	0.285
3	Nioz-TC-03-A1R	0.029
3	Nioz-TC-03-A1R	0.656
3	Nioz-TC-03-A1R	0.278
3	Nioz-TC-03-A1R	0.15
3	Nioz-TC-03-A1R	0.714
3	Nioz-TC-03-A1R	0.05
3	Nioz-TC-03-A1R	0.021
3	Nioz-TC-03-A1R	0.128
3	Nioz-TC-03-A1R	0.1
3	Nioz-TC-03-A1R	0.064
3	Nioz-TC-03-A1R	0.064
3	Nioz-TC-03-A1R	0.107
3	Nioz-TC-03-A1R	0.121
3	Nioz-TC-03-A1R	0.264
3	Nioz-TC-03-A1R	0.036
3	Nioz-TC-03-A1R	0.093
3	Nioz-TC-03-A1R	0.193
3	Nioz-TC-03-A1R	0.136
3	Nioz-TC-03-A1R	0.2
3	Nioz-TC-03-A1R	0.642
3	Nioz-TC-03-A1R	0.2
3	Nioz-TC-03-A1R	0.071
3	Nioz-TC-03-A1R	0.535
3	Nioz-TC-03-A1R	0.121
3	Nioz-TC-03-A1R	0.136
3	Nioz-TC-03-A1R	0.021
3	Nioz-TC-03-A1R	0.078
3	Nioz-TC-03-A1R	0.021
3	Nioz-TC-03-A1R	0.414
3	Nioz-TC-03-A1R	0.078
3	Nioz-TC-03-A1R	0.121
3	Nioz-TC-03-A1R	0.043
3	Nioz-TC-03-A1R	0.2
3	Nioz-TC-03-A1R	0.1
3	Nioz-TC-03-A1R	0.335
3	Nioz-TC-03-A1R	0.392
3	Nioz-TC-03-A1R	0.414
3	Nioz-TC-03-A1R	0.107
3	Nioz-TC-03-A1R	0.078
3	Nioz-TC-03-A1R	0.057
3	Nioz-TC-03-A1R	0.029
3	Nioz-TC-03-A1R	0.021
3	Nioz-TC-03-A1R	0.086
3	Nioz-TC-03-A1R	0.186
3	Nioz-TC-03-A1R	0.071
3	Nioz-TC-03-A1R	0.321
3	Nioz-TC-03-A1R	0.328
3	Nioz-TC-03-A1R	0.407
3	Nioz-TC-03-A1R	0.057
3	Nioz-TC-03-A1R	0.029
3	Nioz-TC-03-A1R	0.057
3	Nioz-TC-03-A1R	0.036
3	Nioz-TC-03-A1R	0.071
3	Nioz-TC-03-A1R	0.136
3	Nioz-TC-03-A1R	0.164
3	Nioz-TC-03-A1R	0.05
3	Nioz-TC-03-A1R	0.043
3	Nioz-TC-03-A1R	0.021
3	Nioz-TC-03-A1R	0.029
3	Nioz-TC-03-A1R	0.171
3	Nioz-TC-03-A1R	0.164
3	Nioz-TC-03-A1R	0.036
3	Nioz-TC-03-A1R	0.043
3	Nioz-TC-03-A1R	0.036
3	Nioz-TC-03-A1R	0.499
3	Nioz-TC-03-A1R	0.036
3	Nioz-TC-03-A1R	0.021
3	Nioz-TC-03-A1R	0.1
3	Nioz-TC-03-A1R	0.029
3	Nioz-TC-03-A1R	0.029
3	Nioz-TC-03-A1R	0.093
3	Nioz-TC-03-A1R	0.464
3	Nioz-TC-03-A1R	0.278
3	Nioz-TC-03-A1R	0.029
3	Nioz-TC-03-A1R	0.036
3	Nioz-TC-03-A1R	0.043
3	Nioz-TC-03-A1R	0.564
3	Nioz-TC-03-A1R	0.157
3	Nioz-TC-03-A1R	0.392
3	Nioz-TC-03-A1R	0.021
3	Nioz-TC-03-A1R	0.086
3	Nioz-TC-03-A1R	0.029
3	Nioz-TC-03-A1R	0.107
3	Nioz-TC-03-A1R	0.235
3	Nioz-TC-03-A1R	0.064
3	Nioz-TC-03-A1R	0.071
3	Nioz-TC-03-A1R	0.05
3	Nioz-TC-03-A1R	0.036
3	Nioz-TC-03-A1R	0.086
3	Nioz-TC-03-A1R	0.221
3	Nioz-TC-03-A1R	0.335
3	Nioz-TC-03-A1R	0.064
3	Nioz-TC-03-A1R	0.121
3	Nioz-TC-03-A1R	0.107
3	Nioz-TC-03-A1R	0.021
3	Nioz-TC-03-A1R	0.029
3	Nioz-TC-03-A1R	0.143
3	Nioz-TC-03-A1R	0.043
3	Nioz-TC-03-A1R	0.1
3	Nioz-TC-03-A1R	0.043
3	Nioz-TC-03-A1R	0.1
3	Nioz-TC-03-A1R	0.114
3	Nioz-TC-03-A1R	0.407
3	Nioz-TC-03-A1R	0.078
3	Nioz-TC-03-A1R	0.214
3	Nioz-TC-03-A1R	0.078
3	Nioz-TC-03-A1R	0.093
3	Nioz-TC-03-A1R	0.029
3	Nioz-TC-03-A1R	0.071
3	Nioz-TC-03-A1R	0.071
3	Nioz-TC-03-A1R	0.078
3	Nioz-TC-03-A1R	0.264
3	Nioz-TC-03-A1R	0.086
3	Nioz-TC-03-A1R	0.021
3	Nioz-TC-03-A1R	0.186
3	Nioz-TC-03-A1R	0.071
3	Nioz-TC-03-A1R	0.813
3	Nioz-TC-03-A1R	0.285
3	Nioz-TC-03-A1R	0.2
3	Nioz-TC-03-A1R	0.057
3	Nioz-TC-03-A1R	0.45
3	Nioz-TC-03-A1R	0.093
3	Nioz-TC-03-A1R	0.093
3	Nioz-TC-03-A1R	0.064
3	Nioz-TC-03-A1R	0.029
3	Nioz-TC-03-A1R	0.029
3	Nioz-TC-03-A1R	0.043
3	Nioz-TC-03-A1R	0.507
3	Nioz-TC-03-A1R	0.228
3	Nioz-TC-03-A1R	0.078
3	Nioz-TC-03-A1R	0.871
3	Nioz-TC-03-A1R	0.029
3	Nioz-TC-03-A1R	0.078
3	Nioz-TC-03-A1R	0.036
3	Nioz-TC-03-A1R	0.071
3	Nioz-TC-03-A1R	0.021
3	Nioz-TC-03-A1R	0.535
3	Nioz-TC-03-A1R	0.036
3	Nioz-TC-03-A1R	0.207
3	Nioz-TC-03-A1R	0.207
3	Nioz-TC-03-A1R	0.407
3	Nioz-TC-03-A1R	0.171
3	Nioz-TC-03-A1R	0.1
3	Nioz-TC-03-A1R	0.171
3	Nioz-TC-03-A1R	0.05
3	Nioz-TC-03-A1R	0.029
3	Nioz-TC-03-A1R	0.136
3	Nioz-TC-03-A1R	0.257
3	Nioz-TC-03-A1R	0.05
3	Nioz-TC-03-A1R	0.136
3	Nioz-TC-03-A1R	0.278
3	Nioz-TC-03-A1R	0.25
3	Nioz-TC-03-A1R	0.35
3	Nioz-TC-03-A1R	0.064
3	Nioz-TC-03-A1R	0.021
3	Nioz-TC-03-A1R	0.029
3	Nioz-TC-03-A1R	0.128
3	Nioz-TC-03-A1R	0.128
3	Nioz-TC-03-A1R	0.021
3	Nioz-TC-03-A1R	0.107
3	Nioz-TC-03-A1R	0.021
3	Nioz-TC-03-A1R	0.193
3	Nioz-TC-03-A1R	0.057
3	Nioz-TC-03-A1R	0.036
3	Nioz-TC-03-A1R	0.107
3	Nioz-TC-03-A1R	0.128
3	Nioz-TC-03-A1R	0.064
3	Nioz-TC-03-A1R	0.293
3	Nioz-TC-03-A1R	0.221
3	Nioz-TC-03-A1R	0.164
3	Nioz-TC-03-A1R	0.121
3	Nioz-TC-03-A1R	0.171
3	Nioz-TC-03-A1R	0.45
3	Nioz-TC-03-A1R	0.057
3	Nioz-TC-03-A1R	0.485
3	Nioz-TC-03-A1R	0.036
3	Nioz-TC-03-A1R	0.036
3	Nioz-TC-03-A1R	0.107
3	Nioz-TC-03-A1R	0.143
3	Nioz-TC-03-A1R	0.585
3	Nioz-TC-03-A1R	0.029
3	Nioz-TC-03-A1R	0.021
3	Nioz-TC-03-A1R	0.143
3	Nioz-TC-03-A1R	0.021
3	Nioz-TC-03-A1R	0.071
3	Nioz-TC-03-A1R	0.021
3	Nioz-TC-03-A1R	0.021
3	Nioz-TC-03-A1R	0.243
3	Nioz-TC-03-A1R	0.071
3	Nioz-TC-03-A1R	0.029
3	Nioz-TC-03-A1R	0.478
3	Nioz-TC-03-A1R	0.036
3	Nioz-TC-03-A1R	0.157
3	Nioz-TC-03-A1R	0.021
3	Nioz-TC-03-A1R	0.029
3	Nioz-TC-03-A1R	0.442
3	Nioz-TC-03-A1R	0.05
3	Nioz-TC-03-A1R	0.086
3	Nioz-TC-03-A1R	0.071
3	Nioz-TC-03-A1R	0.193
3	Nioz-TC-03-A1R	0.114
3	Nioz-TC-03-A1R	0.036
3	Nioz-TC-03-A1R	0.136
3	Nioz-TC-03-A1R	0.064
3	Nioz-TC-03-A1R	0.036
3	Nioz-TC-03-A1R	0.071
3	Nioz-TC-03-A1R	0.186
3	Nioz-TC-03-A1R	0.35
3	Nioz-TC-03-A1R	0.243
3	Nioz-TC-03-A1R	0.314
3	Nioz-TC-03-A1R	0.093
3	Nioz-TC-03-A1R	0.05
3	Nioz-TC-03-A1R	0.107
3	Nioz-TC-03-A1R	0.057
3	Nioz-TC-03-A1R	0.499
3	Nioz-TC-03-A1R	0.228
3	Nioz-TC-03-A1R	0.178
3	Nioz-TC-03-A1R	0.036
[truncated: 76,439 more rows]

## Sheet: p values
BMU area significance levels (p)								Pore area significance levels (p)
Using all values								Using all values
	1 °C	3 °C	6 °C	9 °C	12 °C	15 °C			1 °C	3 °C	6 °C	9 °C	12 °C	15 °C
1 °C	1	4.18495e-60	3.57334e-55	5.87417e-65	2.78806e-37	7.19428e-27		1 °C	1	0.63399	0.453221	1.32508e-55	3.29625e-20	2.05572e-18
3 °C	4.18495e-60	1	0	0	5.23411e-05	6.21455e-16		3 °C	0.63399	1	0.386437	0	1.33008e-261	5.89485e-236
6 °C	3.57334e-55	0	1	0.0375222	0	0		6 °C	0.453221	0.386437	1	0	0	2.85386e-305
9 °C	5.87417e-65	0	0.0375222	1	0	0		9 °C	1.32508e-55	0	0	1	6.07236e-112	6.30738e-126
12 °C	2.78806e-37	5.23411e-05	0	0	1	0.000714934		12 °C	3.29625e-20	1.33008e-261	0	6.07236e-112	1	0.0312501
15 °C	7.19428e-27	6.21455e-16	0	0	0.000714934	1		15 °C	2.05572e-18	5.89485e-236	2.85386e-305	6.30738e-126	0.0312501	1
Using the 15 largest values								Using the 15 largest values
	1 °C	3 °C	6 °C	9 °C	12 °C	15 °C			1 °C	3 °C	6 °C	9 °C	12 °C	15 °C
1 °C	1	0.008774	4.6e-05	0.016844	3.15466e-11	1.60075e-12		1 °C	1	0.0426836	0.000152	0.000294	3.4604e-11	5.18845e-14
3 °C	0.00877435	1	0.14605	0.817607	5.85843e-05	8.79958e-06		3 °C	0.0426836	1	0.078202	0.111053	4.2509e-06	3.79156e-08
6 °C	4.61429e-05	0.14605	1	0.092133	0.0103231	0.00277958		6 °C	0.000151862	0.0782024	1	0.866792	0.0045467	0.000184693
9 °C	0.0168438	0.817607	0.092133	1	2.14664e-05	2.93425e-06		9 °C	0.000294295	0.111053	0.866792	1	0.00265368	9.35199e-05
12 °C	3.15466e-11	5.9e-05	0.010323	2.1e-05	1	0.669886		12 °C	3.4604e-11	4.2509e-06	0.004547	0.002654	1	0.367284
15 °C	1.60075e-12	9e-06	0.00278	3e-06	0.669886	1		15 °C	5.18845e-14	3.79156e-08	0.000185	9.4e-05	0.367284	1
